# Supplementary material for: Key Source Habitats and Potential Dispersal of Triatoma infestans Populations in Northwestern Argentina: Implications for Vector Control
Source: PLoS Negl Trop Dis. 2014 Oct 9;8(10):e3238. doi: 10.1371/journal.pntd.0003238 (PMC4191936; doi:10.1371/journal.pntd.0003238)
Supplement: Table S3 — Infestation and stage-specific bug abundance per site; blood-feeding, nutritional and engorgement status and bloodmeal identification results of (peri)domestic T. infestans . Figueroa, October 2003 (spring). (XLSX) [file pntd.0003238.s006.xlsx]

## Sheet: Infestation_data
siteid	houseid	ecotcat	stageMa	stageFe	stageV	stageIV	stageIII	stageII	stageI	dvsite	infested	mainecot
1	1	pig corral	2	2	0	1	0	0	1	6	1	1
2	1	domicile	2	2	9	0	0	1	0	14	1	1
3	1	granary	2	2	1	0	0	0	0	5	1	1
4	2	domicile	0	0	0	0	0	0	0	0	0	1
5	2	chicken coop	0	0	0	0	0	0	0	0	0	1
6	3	goat corral	0	1	0	1	1	0	0	3	1	1
7	3	goat corral	0	0	0	0	0	0	0	0	0	1
8	3	pig corral	2	1	3	0	0	0	0	6	1	1
9	3	pig corral	2	1	0	0	1	29	3	36	1	1
10	3	kitchen	0	0	0	0	0	0	2	2	1	1
11	3	domicile	0	0	1	0	0	0	0	1	1	1
12	3	domicile	0	0	0	1	0	0	0	1	1	1
13	3	open shed	0	0	0	0	0	0	0	0	0	0
14	4	kitchen	0	0	0	0	0	0	0	0	0	1
15	4	domicile	6	1	4	1	1	1	2	16	1	1
16	5	domicile	0	2	0	1	0	1	0	4	1	1
17	5	chicken coop	0	0	0	0	0	0	0	0	0	1
18	6	tree with chickens	0	0	0	0	0	0	0	0	0	0
19	6	goat corral	0	0	0	0	0	0	0	0	0	1
20	6	kitchen	0	0	0	0	0	0	0	0	0	1
21	6	storeroom	0	0	0	0	0	0	0	0	0	1
22	6	domicile	0	0	0	0	0	0	0	0	0	1
23	6	chicken coop	0	0	0	0	0	0	0	0	0	1
24	7	latrine	0	0	0	0	0	0	0	0	0	0
25	7	goat corral	0	0	0	0	0	0	0	0	0	1
26	7	storeroom	0	0	0	0	0	0	0	0	0	1
27	7	domicile	1	0	9	4	9	9	0	32	1	1
28	7	nest	0	0	0	0	0	0	0	0	0	0
29	8	goat corral	1	1	0	0	0	0	0	2	1	1
30	8	pig corral	4	1	5	5	1	1	1	18	1	1
31	8	storeroom	0	0	0	0	0	0	0	0	0	1
32	8	domicile	1	0	1	0	0	0	0	2	1	1
33	8	chicken coop	0	0	0	0	0	0	0	0	0	1
34	8	granary	0	0	0	0	0	0	0	0	0	1
35	9	latrine	0	0	0	0	0	0	0	0	0	0
36	9	goat corral	0	0	2	0	1	0	0	3	1	1
37	9	pig corral	1	0	1	0	0	0	0	2	1	1
38	9	kitchen	0	0	0	0	0	0	0	0	0	1
39	9	storeroom	0	1	0	1	0	0	0	2	1	1
40	9	domicile	3	3	0	0	0	0	0	6	1	1
41	9	oven	0	0	0	0	0	0	0	0	0	0
42	9	piled material	0	0	0	0	0	0	0	0	0	0
43	10	tree with chickens	0	0	0	0	0	0	0	0	0	0
44	10	goat corral	0	0	0	0	0	0	0	0	0	1
45	10	pig corral	0	0	0	0	0	0	0	0	0	1
46	10	pig corral	0	0	0	0	0	0	0	0	0	1
47	10	storeroom	0	3	2	1	0	0	0	6	1	1
48	10	domicile	2	5	2	1	1	0	2	13	1	1
49	11	goat corral	0	0	0	0	0	0	0	0	0	1
50	11	pig corral	0	0	0	0	0	0	0	0	0	1
51	11	kitchen	13	14	8	0	4	2	0	41	1	1
52	11	horse corral	0	0	0	0	0	0	0	0	0	0
53	11	domicile	0	1	2	0	0	0	0	3	1	1
54	11	domicile	0	0	0	0	0	0	0	0	0	1
55	11	chicken coop	1	0	1	0	0	3	1	6	1	1
56	11	open shed	0	0	0	0	0	0	0	0	0	0
57	12	latrine	0	0	0	0	0	0	0	0	0	0
58	12	goat corral	0	1	7	2	0	0	0	10	1	1
59	12	pig corral	0	0	0	0	0	0	0	0	0	1
60	12	storeroom	0	1	1	1	1	0	0	4	1	1
61	12	domicile	0	0	0	0	0	0	0	0	0	1
62	12	chicken coop	0	0	3	0	0	0	0	3	1	1
63	13	domicile	0	0	0	0	0	0	0	0	0	1
64	14	pig corral	0	0	0	0	0	0	0	0	0	1
65	14	kitchen	0	0	0	0	0	0	0	0	0	1
66	14	storeroom	0	0	2	0	0	0	0	2	1	1
67	14	domicile	0	0	0	0	0	0	0	0	0	1
68	15	kitchen	0	2	2	2	0	0	0	6	1	1
69	15	domicile	3	1	0	0	0	0	0	4	1	1
70	16	goat corral	1	0	1	1	0	0	0	3	1	1
71	16	pig corral	0	0	0	0	0	0	0	0	0	1
72	16	kitchen	0	0	0	0	0	0	0	0	0	1
73	16	domicile	0	0	0	0	0	0	0	0	0	1
74	17	latrine	0	0	0	0	0	0	0	0	0	0
75	17	goat corral	4	1	6	0	0	0	0	11	1	1
76	17	pig corral	0	0	0	0	0	0	0	0	0	1
77	17	kitchen	0	0	0	0	0	0	0	0	0	1
78	17	domicile	1	0	0	0	0	0	0	1	1	1
79	18	goat corral	0	0	0	0	0	0	0	0	0	1
80	18	pig corral	0	0	0	0	0	0	0	0	0	1
81	18	kitchen	0	0	0	0	0	0	0	0	0	1
82	18	domicile	0	0	3	1	0	0	0	4	1	1
83	18	domicile	8	8	2	0	0	0	0	18	1	1
84	18	chicken coop	0	0	0	0	0	0	0	0	0	1
85	18	open shed	0	0	0	0	0	0	0	0	0	0
86	19	tree with chickens	0	0	0	0	0	0	0	0	0	0
87	19	goat corral	0	0	0	0	0	0	0	0	0	1
88	19	pig corral	0	0	0	0	0	0	0	0	0	1
89	19	cow corral	0	0	0	0	0	0	0	0	0	0
90	19	storeroom	0	0	0	0	0	1	0	1	1	1
91	19	domicile	2	2	0	1	0	0	0	5	1	1
92	19	oven	0	0	0	0	0	0	0	0	0	0
93	19	granary	0	0	0	0	0	0	0	0	0	1
94	20	goat corral	4	2	0	0	0	0	0	6	1	1
95	20	pig corral	0	0	0	0	0	0	0	0	0	1
96	20	storeroom	8	3	10	6	5	12	5	49	1	1
97	20	domicile	0	0	0	0	0	0	0	0	0	1
98	20	chicken coop	0	1	5	2	0	0	0	8	1	1
99	20	oven	0	0	0	0	0	0	0	0	0	0
100	21	latrine	0	0	0	0	0	0	0	0	0	0
101	21	goat corral	0	0	0	2	0	1	0	3	1	1
102	21	pig corral	0	0	0	0	0	0	0	0	0	1
103	21	kitchen	4	0	3	1	0	0	0	8	1	1
104	21	cow corral	0	0	0	0	0	0	0	0	0	0
105	21	domicile	1	0	1	0	0	0	0	2	1	1
106	21	chicken coop	0	1	3	1	1	0	0	6	1	1
107	22	goat corral	0	0	0	1	1	1	0	3	1	1
108	22	pig corral	0	0	0	0	0	0	0	0	0	1
109	22	pig corral	0	0	0	0	0	0	0	0	0	1
110	22	kitchen	0	0	0	0	0	0	0	0	0	1
111	22	domicile	0	0	0	0	0	0	0	0	0	1
112	23	latrine	0	0	0	0	0	0	0	0	0	0
113	23	goat corral	0	0	0	0	0	0	0	0	0	1
114	23	pig corral	0	0	0	0	0	0	0	0	0	1
115	23	kitchen	0	0	0	0	0	0	0	0	0	1
116	23	horse corral	0	0	0	0	0	0	0	0	0	0
117	23	cow corral	0	0	0	0	0	0	0	0	0	0
118	23	storeroom	4	1	4	0	0	0	0	9	1	1
119	23	storeroom	15	5	12	2	1	0	0	35	1	1
120	23	domicile	0	0	1	0	0	0	0	1	1	1
121	23	chicken coop	0	0	0	0	0	0	0	0	0	1
122	23	chicken coop	2	3	6	3	2	2	0	18	1	1
123	24	domicile	0	0	0	0	0	0	0	0	0	1
124	25	goat corral	0	0	0	0	0	0	0	0	0	1
125	25	kitchen	0	0	0	0	0	0	0	0	0	1
126	25	domicile	0	0	0	0	0	0	0	0	0	1
127	25	open shed	3	3	12	10	25	72	6	131	1	0
128	26	goat corral	0	0	0	0	0	0	0	0	0	1
129	26	pig corral	0	0	0	0	0	0	0	0	0	1
130	26	domicile	0	0	0	0	0	0	0	0	0	1
131	27	tree with chickens	0	0	0	0	0	0	0	0	0	0
132	27	latrine	0	0	0	0	0	0	0	0	0	0
133	27	goat corral	0	0	0	0	0	0	0	0	0	1
134	27	pig corral	0	0	0	0	0	0	0	0	0	1
135	27	storeroom	0	0	0	0	0	0	0	0	0	1
136	27	storeroom	0	0	1	0	0	0	0	1	1	1
137	27	domicile	0	0	0	0	0	0	0	0	0	1
138	27	oven	0	0	0	0	0	0	0	0	0	0
139	28	tree with chickens	0	0	0	0	0	0	0	0	0	0
140	28	latrine	0	0	0	0	0	0	0	0	0	0
141	28	goat corral	0	0	0	0	0	0	0	0	0	1
142	28	goat corral	0	0	1	1	0	1	1	4	1	1
143	28	pig corral	0	0	0	0	0	0	0	0	0	1
144	28	domicile	0	0	0	0	0	0	0	0	0	1
145	28	oven	0	0	0	0	0	0	0	0	0	0
146	29	kitchen	0	0	0	0	0	0	0	0	0	1
147	29	domicile	0	0	0	0	0	0	0	0	0	1
148	30	domicile	0	0	0	0	0	0	0	0	0	1
149	31	latrine	0	0	0	0	0	0	0	0	0	0
150	31	goat corral	0	0	0	0	0	0	0	0	0	1
151	31	pig corral	0	0	0	0	0	0	0	0	0	1
152	31	storeroom	0	0	0	0	0	0	0	0	0	1
153	31	domicile	0	0	0	0	0	0	0	0	0	1
154	32	domicile	4	0	12	8	6	1	0	31	1	1
155	33	latrine	0	0	0	0	0	0	0	0	0	0
156	33	goat corral	0	0	0	0	0	0	4	4	1	1
157	33	pig corral	0	0	0	0	0	0	0	0	0	1
158	33	pig corral	0	0	0	0	0	0	0	0	0	1
159	33	storeroom	0	0	0	0	0	0	0	0	0	1
160	33	domicile	2	0	0	0	0	0	0	2	1	1
161	33	chicken coop	0	0	0	0	0	0	0	0	0	1
162	34	latrine	0	0	0	0	0	0	0	0	0	0
163	34	kitchen	0	0	0	0	0	0	0	0	0	1
164	34	storeroom	0	0	0	0	0	0	0	0	0	1
165	34	storeroom	0	0	0	0	0	0	0	0	0	1
166	34	domicile	0	0	0	0	0	0	0	0	0	1
167	34	chicken coop	0	2	2	9	0	0	0	13	1	1
168	34	chicken coop	0	0	0	0	0	0	0	0	0	1
169	35	tree with chickens	0	0	0	0	0	0	0	0	0	0
170	35	goat corral	6	4	4	3	0	0	0	17	1	1
171	35	pig corral	0	0	0	0	0	0	0	0	0	1
172	35	pig corral	1	0	3	1	0	0	0	5	1	1
173	35	kitchen	0	0	0	0	0	0	0	0	0	1
174	35	cow corral	0	0	0	0	0	0	0	0	0	0
175	35	storeroom	0	1	0	0	0	0	0	1	1	1
176	35	domicile	0	0	0	0	0	0	0	0	0	1
177	35	fireplace	0	0	0	0	0	0	0	0	0	0
178	35	chicken coop	0	0	0	0	0	0	0	0	0	1
179	35	granary	0	0	0	0	0	0	0	0	0	1
180	36	latrine	0	0	0	0	0	0	0	0	0	0
181	36	goat corral	0	0	0	0	0	0	0	0	0	1
182	36	pig corral	0	0	0	0	0	0	0	0	0	1
183	36	kitchen	0	0	0	0	0	0	0	0	0	1
184	36	domicile	0	0	0	0	0	0	0	0	0	1
185	36	nest	0	0	0	0	0	0	0	0	0	0
186	37	latrine	0	0	0	0	0	0	0	0	0	0
187	37	goat corral	0	0	0	0	0	0	0	0	0	1
188	37	goat corral	0	0	0	0	0	0	0	0	0	1
189	37	pig corral	0	0	0	0	0	0	0	0	0	1
190	37	kitchen	0	0	0	0	0	0	0	0	0	1
191	37	storeroom	1	0	0	0	0	0	0	1	1	1
192	37	storeroom	0	0	0	0	0	0	0	0	0	1
193	37	domicile	0	1	0	0	0	0	0	1	1	1
194	38	tree with chickens	0	0	0	0	0	0	0	0	0	0
195	38	latrine	0	0	0	0	0	0	0	0	0	0
196	38	goat corral	0	0	1	0	1	0	0	2	1	1
197	38	pig corral	0	0	0	0	0	0	0	0	0	1
198	38	pig corral	0	0	0	0	0	0	0	0	0	1
199	38	kitchen	0	0	0	0	0	0	0	0	0	1
200	38	storeroom	0	0	0	0	0	0	0	0	0	1
201	38	domicile	0	0	0	0	0	0	0	0	0	1
202	38	chicken coop	0	0	0	0	0	0	0	0	0	1
203	38	granary	0	0	0	0	0	0	0	0	0	1
204	39	latrine	0	0	0	0	0	0	0	0	0	0
205	39	pig corral	0	0	0	0	0	0	0	0	0	1
206	39	kitchen	0	0	0	0	0	0	0	0	0	1
207	39	cow corral	0	0	0	0	0	0	0	0	0	0
208	39	storeroom	0	0	0	0	0	0	0	0	0	1
209	39	storeroom	0	0	0	0	0	0	0	0	0	1
210	39	domicile	0	0	0	0	0	0	0	0	0	1
211	39	chicken coop	0	0	0	0	0	0	0	0	0	1
212	39	oven	0	0	0	0	0	0	0	0	0	0
213	39	open shed	0	0	0	0	0	0	0	0	0	0
214	40	domicile	0	0	0	0	0	0	0	0	0	1
215	41	goat corral	0	0	0	0	0	0	0	0	0	1
216	41	goat corral	0	0	0	0	0	0	0	0	0	1
217	41	pig corral	0	0	0	0	0	0	0	0	0	1
218	41	domicile	2	2	0	0	0	5	2	11	1	1
219	41	oven	0	0	0	0	0	0	0	0	0	0
220	41	open shed	0	0	0	0	0	0	0	0	0	0
221	41	granary	7	7	16	8	2	1	4	45	1	1
222	42	domicile	0	0	0	0	0	0	0	0	0	1
223	43	tree with chickens	0	0	0	0	0	0	0	0	0	0
224	43	pig corral	0	0	0	0	0	0	0	0	0	1
225	43	cow corral	0	0	0	0	0	0	0	0	0	0
226	43	domicile	0	0	0	0	0	0	0	0	0	1
227	44	kitchen	0	0	0	0	0	0	0	0	0	1
228	44	domicile	0	0	0	0	0	0	0	0	0	1
229	45	goat corral	0	0	0	0	0	0	0	0	0	1
230	45	goat corral	0	0	0	0	0	0	0	0	0	1
231	45	pig corral	0	0	0	0	0	0	0	0	0	1
232	45	domicile	1	1	0	0	0	0	3	5	1	1
233	45	chicken coop	0	0	0	0	0	1	0	1	1	1
234	45	chicken coop	0	0	0	0	0	0	0	0	0	1
235	46	tree with chickens	0	0	0	0	0	0	0	0	0	0
236	46	latrine	0	0	0	0	0	0	0	0	0	0
237	46	goat corral	0	0	0	0	0	0	0	0	0	1
238	46	pig corral	0	0	0	0	0	0	0	0	0	1
239	46	domicile	0	0	0	0	0	0	0	0	0	1
240	46	fireplace	0	0	0	0	0	0	0	0	0	0
241	47	latrine	0	0	0	0	0	0	0	0	0	0
242	47	goat corral	0	0	0	0	0	0	0	0	0	1
243	47	pig corral	0	0	0	0	0	0	0	0	0	1
244	47	kitchen	0	0	0	0	0	0	0	0	0	1
245	47	storeroom	0	0	0	0	0	0	0	0	0	1
246	47	domicile	0	0	0	0	0	0	0	0	0	1
247	47	chicken coop	0	0	0	0	0	0	0	0	0	1
248	47	chicken coop	0	0	0	0	0	0	0	0	0	1
249	48	latrine	0	0	0	0	0	0	0	0	0	0
250	48	pig corral	0	0	0	0	0	0	0	0	0	1
251	48	pig corral	1	0	0	0	0	0	0	1	1	1
252	48	pig corral	0	0	0	0	0	0	0	0	0	1
253	48	kitchen	0	0	0	0	0	0	0	0	0	1
254	48	chicken coop	0	0	0	0	0	0	0	0	0	1
255	49	domicile	0	0	0	0	0	0	0	0	0	1
256	50	domicile	2	0	0	0	0	0	0	2	1	1
257	51	domicile	2	0	0	0	0	0	0	2	1	1
258	52	goat corral	0	0	0	0	0	0	0	0	0	1
259	52	pig corral	0	0	0	4	4	0	0	8	1	1
260	52	kitchen	0	0	0	0	0	0	0	0	0	1
261	52	cow corral	0	0	0	0	0	0	0	0	0	0
262	52	storeroom	1	0	0	2	0	1	0	4	1	1
263	52	domicile	0	0	0	0	0	0	0	0	0	1
264	52	chicken coop	1	4	0	0	0	1	0	6	1	1
265	52	oven	0	0	0	0	0	0	0	0	0	0
266	53	domicile	0	0	0	0	0	0	0	0	0	1
267	53	granary	0	2	1	3	0	0	0	6	1	1
268	54	latrine	0	0	0	0	0	0	0	0	0	0
269	54	goat corral	0	0	0	0	0	0	0	0	0	1
270	54	pig corral	0	0	0	0	0	0	0	0	0	1
271	54	domicile	0	0	0	0	0	0	0	0	0	1
272	54	oven	0	0	0	0	0	0	0	0	0	0
273	54	open shed	0	0	0	0	0	0	0	0	0	0
274	55	tree with chickens	0	0	0	0	0	0	0	0	0	0
275	55	latrine	0	0	0	0	0	0	0	0	0	0
276	55	pig corral	0	0	0	0	0	0	0	0	0	1
277	55	domicile	0	0	0	0	0	0	0	0	0	1
278	56	tree with chickens	0	0	0	0	0	0	0	0	0	0
279	56	latrine	0	0	0	0	0	0	0	0	0	0
280	56	goat corral	0	0	0	0	0	0	0	0	0	1
281	56	kitchen	0	0	0	0	0	0	0	0	0	1
282	56	cow corral	0	0	0	0	0	0	0	0	0	0
283	56	domicile	0	0	0	0	0	0	0	0	0	1
284	57	domicile	0	0	0	0	0	0	0	0	0	1
285	58	goat corral	1	0	0	2	0	1	0	4	1	1
286	58	pig corral	0	0	0	0	0	2	0	2	1	1
287	58	pig corral	0	0	0	0	0	2	0	2	1	1
288	58	storeroom	2	2	3	1	0	0	0	8	1	1
289	58	storeroom	1	0	0	2	0	1	0	4	1	1
290	58	domicile	0	0	0	0	0	0	0	0	0	1
291	58	chicken coop	0	0	0	0	0	0	0	0	0	1
292	59	latrine	0	0	0	0	0	0	0	0	0	0
293	59	goat corral	0	1	0	0	0	0	0	1	1	1
294	59	pig corral	0	0	0	0	0	0	0	0	0	1
295	59	pig corral	0	0	0	0	0	0	0	0	0	1
296	59	kitchen	0	0	0	0	0	0	0	0	0	1
297	59	cow corral	0	0	0	0	0	0	0	0	0	0
298	59	cow corral	0	0	0	0	0	0	0	0	0	0
299	59	storeroom	0	0	0	0	0	0	0	0	0	1
300	59	storeroom	0	0	0	0	0	0	0	0	0	1
301	59	storeroom	0	0	0	0	0	0	0	0	0	1
302	59	domicile	0	0	0	0	0	0	0	0	0	1
303	59	fireplace	0	0	0	0	0	0	0	0	0	0
304	59	chicken coop	1	2	8	7	4	0	0	22	1	1
305	60	latrine	0	0	0	0	0	0	0	0	0	0
306	60	goat corral	1	1	1	1	0	0	0	4	1	1
307	60	pig corral	0	0	0	0	0	0	0	0	0	1
308	60	kitchen	0	0	0	0	0	0	0	0	0	1
309	60	cow corral	0	0	0	0	0	0	0	0	0	0
310	60	storeroom	0	0	0	0	0	0	0	0	0	1
311	60	domicile	3	4	1	3	1	0	0	12	1	1
312	61	goat corral	0	0	0	0	0	0	0	0	0	1
313	61	kitchen	0	0	0	0	0	0	0	0	0	1
314	61	domicile	0	0	0	0	0	0	0	0	0	1
315	62	pig corral	4	3	1	0	0	0	0	8	1	1
316	62	storeroom	0	0	0	0	0	0	0	0	0	1
317	62	domicile	0	0	0	0	0	0	0	0	0	1
318	62	chicken coop	0	0	3	4	0	0	0	7	1	1
319	62	oven	0	0	0	0	0	0	0	0	0	0
320	63	pig corral	1	0	0	0	0	0	0	1	1	1
321	63	domicile	2	4	1	0	0	0	0	7	1	1
322	63	open shed	0	0	0	0	0	0	0	0	0	0
323	64	latrine	0	0	0	0	0	0	0	0	0	0
324	64	goat corral	0	0	0	1	1	0	1	3	1	1
325	64	pig corral	0	0	0	0	0	0	0	0	0	1
326	64	kitchen	0	0	0	0	0	0	0	0	0	1
327	64	storeroom	0	0	0	0	0	0	0	0	0	1
328	64	domicile	0	0	0	0	0	0	0	0	0	1
329	65	latrine	0	0	0	0	0	0	0	0	0	0
330	65	goat corral	0	1	0	0	0	0	0	1	1	1
331	65	goat corral	0	0	0	0	0	0	0	0	0	1
332	65	pig corral	0	0	0	0	0	0	0	0	0	1
333	65	kitchen	0	0	0	0	0	0	0	0	0	1
334	65	domicile	0	0	0	0	0	0	0	0	0	1
335	65	chicken coop	3	1	12	7	2	0	1	26	1	1
336	65	chicken coop	0	0	0	0	0	0	0	0	0	1
337	65	oven	0	0	0	0	0	0	0	0	0	0
338	66	latrine	1	2	4	0	0	0	0	7	1	0
339	66	goat corral	0	0	0	0	0	0	0	0	0	1
340	66	kitchen	0	0	0	0	0	0	0	0	0	1
341	66	storeroom	0	0	0	0	0	0	0	0	0	1
342	66	domicile	0	0	0	0	0	0	0	0	0	1
343	67	tree with chickens	0	0	0	0	0	0	0	0	0	0
344	67	goat corral	0	1	1	0	0	0	0	2	1	1
345	67	pig corral	2	3	0	0	0	0	0	5	1	1
346	67	kitchen	0	0	0	0	0	0	0	0	0	1
347	67	storeroom	0	0	0	0	0	0	0	0	0	1
348	67	domicile	0	0	0	0	0	0	0	0	0	1
349	67	chicken coop	0	0	0	0	0	0	0	0	0	1
350	67	chicken coop	0	0	0	1	0	0	0	1	1	1
351	67	oven	0	0	0	0	0	0	0	0	0	0
352	67	nest	0	0	0	0	0	0	0	0	0	0
353	67	granary	0	0	0	0	0	0	0	0	0	1
354	68	latrine	0	0	0	0	0	0	0	0	0	0
355	68	goat corral	0	0	0	0	0	0	0	0	0	1
356	68	pig corral	0	0	0	0	0	0	0	0	0	1
357	68	kitchen	0	0	0	0	0	0	0	0	0	1
358	68	storeroom	0	0	0	0	0	0	0	0	0	1
359	68	storeroom	0	0	0	0	0	0	0	0	0	1
360	68	domicile	0	0	0	0	0	0	0	0	0	1
361	68	chicken coop	0	0	0	0	0	0	0	0	0	1
362	69	pig corral	0	0	0	0	0	0	0	0	0	1
363	69	kitchen	0	0	0	0	0	0	0	0	0	1
364	69	storeroom	1	0	1	0	0	0	0	2	1	1
365	69	domicile	0	0	0	0	0	0	0	0	0	1
366	70	tree with chickens	0	0	0	0	0	0	0	0	0	0
367	70	latrine	0	0	0	0	0	0	0	0	0	0
368	70	pig corral	0	0	0	0	0	0	0	0	0	1
369	70	kitchen	7	5	4	2	3	1	0	22	1	1
370	70	domicile	1	0	0	0	0	0	0	1	1	1
371	70	oven	0	0	0	0	0	0	0	0	0	0
372	71	latrine	0	0	0	0	0	0	0	0	0	0
373	71	goat corral	0	0	0	0	0	0	0	0	0	1
374	71	goat corral	0	0	0	0	0	0	0	0	0	1
375	71	pig corral	2	1	0	0	1	4	2	10	1	1
376	71	kitchen	0	0	0	0	0	0	0	0	0	1
377	71	storeroom	0	0	0	0	0	0	0	0	0	1
378	71	domicile	0	0	0	0	0	0	0	0	0	1
379	71	chicken coop	0	0	0	0	0	0	0	0	0	1
380	72	tree with chickens	0	0	0	0	0	0	0	0	0	0
381	72	latrine	0	0	0	0	0	0	0	0	0	0
382	72	goat corral	0	0	0	0	0	0	0	0	0	1
383	72	domicile	0	1	0	0	0	0	0	1	1	1
384	72	chicken coop	0	0	0	0	0	0	0	0	0	1
385	72	oven	0	0	0	0	0	0	0	0	0	0
386	73	domicile	5	4	5	4	0	2	2	22	1	1
387	74	pig corral	0	0	0	0	0	0	0	0	0	1
388	74	kitchen	0	0	0	0	0	0	0	0	0	1
389	74	storeroom	1	0	0	0	0	0	0	1	1	1
390	74	domicile	0	0	0	0	0	0	0	0	0	1
391	74	chicken coop	1	0	4	0	0	0	2	7	1	1
392	74	chicken coop	0	0	0	0	0	0	0	0	0	1
393	75	tree with chickens	0	0	0	0	0	0	0	0	0	0
394	75	goat corral	12	2	6	2	0	0	0	22	1	1
395	75	pig corral	0	0	0	0	0	0	0	0	0	1
396	75	kitchen	0	0	0	0	0	0	0	0	0	1
397	75	cow corral	0	0	0	0	0	0	0	0	0	0
398	75	storeroom	0	0	0	0	0	0	0	0	0	1
399	75	domicile	0	1	0	0	0	0	0	1	1	1
400	76	goat corral	0	0	0	0	0	0	0	0	0	1
401	76	pig corral	0	0	0	0	0	0	0	0	0	1
402	76	pig corral	0	1	1	0	0	0	0	2	1	1
403	76	kitchen	0	0	0	0	0	0	0	0	0	1
404	76	domicile	1	0	0	1	0	0	0	2	1	1
405	77	tree with chickens	0	0	0	0	0	0	0	0	0	0
406	77	pig corral	0	0	0	0	0	0	0	0	0	1
407	77	kitchen	0	0	0	0	0	0	0	0	0	1
408	77	storeroom	1	0	0	1	0	0	0	2	1	1
409	77	domicile	0	0	0	0	0	0	0	0	0	1
410	77	chicken coop	1	2	4	6	2	0	0	15	1	1
411	77	piled material	0	0	0	0	0	0	0	0	0	0
412	77	open shed	0	0	0	0	0	0	0	0	0	0
413	78	tree with chickens	0	0	0	0	0	0	0	0	0	0
414	78	goat corral	0	0	0	0	0	0	0	0	0	1
415	78	pig corral	0	0	0	1	0	0	0	1	1	1
416	78	kitchen	0	0	0	0	0	0	0	0	0	1
417	78	domicile	0	0	0	0	0	0	0	0	0	1
418	78	oven	0	0	0	0	0	0	0	0	0	0
419	79	latrine	0	0	0	0	0	0	0	0	0	0
420	79	pig corral	0	0	0	0	0	0	0	0	0	1
421	79	kitchen	0	0	0	0	0	0	0	0	0	1
422	79	domicile	0	0	0	0	0	0	0	0	0	1
423	79	piled material	0	0	0	0	0	0	0	0	0	0
424	80	goat corral	0	0	0	0	0	0	0	0	0	1
425	80	goat corral	0	0	0	0	0	0	0	0	0	1
426	80	pig corral	0	0	0	0	0	0	0	0	0	1
427	80	kitchen	0	0	0	0	0	0	0	0	0	1
428	80	cow corral	0	0	0	0	0	0	0	0	0	0
429	80	storeroom	0	0	0	0	0	0	0	0	0	1
430	80	domicile	0	1	0	0	0	0	0	1	1	1
431	81	latrine	0	0	0	0	0	0	0	0	0	0
432	81	goat corral	0	0	0	0	0	0	0	0	0	1
433	81	pig corral	0	0	0	0	0	0	0	0	0	1
434	81	kitchen	0	0	0	0	0	0	0	0	0	1
435	81	domicile	0	0	0	0	0	0	1	1	1	1
436	82	domicile	0	0	0	0	0	0	0	0	0	1
437	83	tree with chickens	0	0	0	0	0	0	0	0	0	0
438	83	kitchen	0	0	1	0	0	0	0	1	1	1
439	83	domicile	1	0	0	0	0	0	0	1	1	1
440	83	open shed	0	0	0	0	0	0	0	0	0	0
441	84	domicile	2	0	1	1	0	0	1	5	1	1
442	84	domicile	1	0	0	0	0	0	0	1	1	1
443	85	latrine	0	0	0	0	0	0	0	0	0	0
444	85	goat corral	0	0	0	0	0	0	0	0	0	1
445	85	goat corral	0	0	0	0	0	0	0	0	0	1
446	85	pig corral	0	0	0	0	0	0	0	0	0	1
447	85	cow corral	0	0	0	0	0	0	0	0	0	0
448	85	storeroom	0	0	0	0	0	0	0	0	0	1
449	85	domicile	0	0	0	0	0	0	0	0	0	1
450	86	goat corral	0	0	0	0	0	0	0	0	0	1
451	86	pig corral	0	0	0	0	0	0	0	0	0	1
452	86	domicile	0	1	0	0	0	0	0	1	1	1
453	86	oven	0	0	0	0	0	0	0	0	0	0
454	87	domicile	0	1	3	3	0	0	0	7	1	1
455	87	chicken coop	0	1	3	3	0	0	0	7	1	1
456	88	domicile	0	0	0	0	0	0	0	0	0	1
457	88	oven	0	0	0	0	0	0	0	0	0	0
458	89	domicile	0	0	0	0	0	0	0	0	0	1
459	90	goat corral	0	0	0	0	0	0	0	0	0	1
460	90	pig corral	0	0	0	0	0	0	0	0	0	1
461	90	kitchen	0	0	0	0	0	0	0	0	0	1
462	90	domicile	0	0	0	0	0	0	0	0	0	1
463	90	chicken coop	0	0	0	0	0	0	0	0	0	1
464	91	latrine	0	0	0	0	0	0	0	0	0	0
465	91	goat corral	0	0	0	0	0	0	0	0	0	1
466	91	kitchen	0	0	0	0	0	0	0	0	0	1
467	91	storeroom	0	0	0	0	0	0	0	0	0	1
468	91	domicile	0	0	1	0	0	0	0	1	1	1
469	92	goat corral	0	0	0	0	0	0	0	0	0	1
470	92	pig corral	1	1	3	0	0	1	0	6	1	1
471	92	storeroom	4	0	1	1	0	0	0	6	1	1
472	92	domicile	0	0	0	0	0	0	0	0	0	1
473	92	oven	0	0	0	0	0	0	0	0	0	0
474	93	latrine	0	0	0	0	0	0	0	0	0	0
475	93	goat corral	0	0	0	0	0	0	0	0	0	1
476	93	pig corral	0	0	0	0	0	0	0	0	0	1
477	93	kitchen	0	0	0	0	0	0	0	0	0	1
478	93	storeroom	0	0	0	0	0	0	0	0	0	1
479	93	domicile	0	0	0	0	0	0	0	0	0	1
480	93	chicken coop	0	0	0	0	0	0	0	0	0	1
481	93	oven	0	0	0	0	0	0	0	0	0	0
482	93	nest	0	0	0	0	0	0	0	0	0	0
483	93	nest	0	0	0	0	0	0	0	0	0	0
484	94	tree with chickens	0	0	0	0	0	0	0	0	0	0
485	94	latrine	0	0	0	0	0	0	0	0	0	0
486	94	goat corral	0	0	0	0	0	0	0	0	0	1
487	94	pig corral	0	0	0	0	0	0	0	0	0	1
488	94	kitchen	0	0	0	0	0	0	0	0	0	1
489	94	cow corral	0	0	0	0	0	0	0	0	0	0
490	94	storeroom	0	0	0	0	0	0	0	0	0	1
491	94	domicile	0	1	0	0	0	0	0	1	1	1
492	94	chicken coop	4	2	14	0	0	0	0	20	1	1
493	95	goat corral	0	0	0	0	0	0	0	0	0	1
494	95	pig corral	1	0	0	4	1	0	0	6	1	1
495	95	pig corral	0	1	0	0	0	0	0	1	1	1
496	95	storeroom	0	0	0	0	0	0	0	0	0	1
497	95	domicile	1	0	0	0	3	0	3	7	1	1
498	95	chicken coop	1	0	2	1	1	0	0	5	1	1
499	96	tree with chickens	0	0	0	0	0	0	0	0	0	0
500	96	latrine	0	0	0	0	0	0	0	0	0	0
501	96	goat corral	0	0	0	0	0	0	0	0	0	1
502	96	pig corral	0	0	0	0	1	0	0	1	1	1
503	96	pig corral	0	0	0	0	0	0	0	0	0	1
504	96	storeroom	0	0	0	0	0	0	0	0	0	1
505	96	domicile	5	6	12	6	0	0	0	29	1	1
506	97	goat corral	0	0	0	0	1	0	0	1	1	1
507	97	goat corral	0	0	0	0	0	0	0	0	0	1
508	97	pig corral	6	0	0	0	0	0	0	6	1	1
509	97	kitchen	0	0	0	0	0	0	0	0	0	1
510	97	horse corral	0	0	0	0	0	0	0	0	0	0
511	97	storeroom	15	9	11	4	0	0	0	39	1	1
512	97	domicile	0	0	0	0	0	0	0	0	0	1
513	97	oven	0	0	0	0	0	0	0	0	0	0
514	98	latrine	0	0	0	0	0	0	0	0	0	0
515	98	pig corral	0	0	0	0	0	0	0	0	0	1
516	98	pig corral	0	0	0	0	0	0	0	0	0	1
517	98	kitchen	0	0	0	0	0	0	0	0	0	1
518	98	storeroom	0	0	0	0	0	0	0	0	0	1
519	98	storeroom	0	0	0	0	0	0	0	0	0	1
520	98	domicile	0	0	0	0	0	0	0	0	0	1
521	98	open shed	0	0	0	0	0	0	0	0	0	0
522	99	pig corral	0	0	0	0	0	0	0	0	0	1
523	99	storeroom	0	1	0	0	0	0	0	1	1	1
524	99	domicile	0	0	0	0	0	0	0	0	0	1
525	100	pig corral	0	0	0	0	0	0	0	0	0	1
526	100	kitchen	0	0	0	0	0	0	0	0	0	1
527	100	domicile	0	0	0	0	0	0	0	0	0	1
528	100	chicken coop	0	0	0	0	0	0	0	0	0	1
529	101	latrine	0	0	0	0	0	0	0	0	0	0
530	101	latrine	0	0	0	0	0	0	0	0	0	0
531	101	goat corral	0	0	0	0	0	0	0	0	0	1
532	101	pig corral	0	0	0	0	0	0	0	0	0	1
533	101	kitchen	0	0	0	0	0	0	0	0	0	1
534	101	storeroom	0	0	0	0	0	0	0	0	0	1
535	101	storeroom	0	0	0	0	0	0	0	0	0	1
536	101	storeroom	0	0	0	0	0	0	0	0	0	1
537	101	domicile	0	0	0	0	0	0	0	0	0	1
538	101	chicken coop	0	0	0	0	0	0	0	0	0	1
539	101	oven	0	0	0	0	0	0	0	0	0	0
540	101	piled material	0	0	0	0	0	0	0	0	0	0
541	101	nest	0	0	0	0	0	0	0	0	0	0
542	101	nest	0	0	0	0	0	0	0	0	0	0
543	101	granary	0	0	0	0	0	0	0	0	0	1
544	102	latrine	0	0	0	0	0	0	0	0	0	0
545	102	kitchen	1	1	1	2	1	1	0	7	1	1
546	102	domicile	0	0	0	0	0	0	0	0	0	1
547	102	piled material	0	0	0	0	0	0	0	0	0	0
548	103	goat corral	0	0	0	0	0	0	0	0	0	1
549	103	goat corral	1	1	1	1	0	0	0	4	1	1
550	103	goat corral	0	0	0	0	0	0	0	0	0	1
551	103	pig corral	2	0	0	1	0	1	2	6	1	1
552	103	kitchen	9	4	16	3	1	1	0	34	1	1
553	103	domicile	3	4	1	0	0	0	0	8	1	1
554	103	domicile	0	0	0	0	0	0	0	0	0	1
555	103	granary	0	0	1	0	0	0	0	1	1	1
556	104	tree with chickens	0	0	0	0	0	0	0	0	0	0
557	104	tree with chickens	0	0	0	0	0	0	0	0	0	0
558	104	goat corral	0	0	0	0	0	0	0	0	0	1
559	104	goat corral	0	0	0	0	0	0	0	0	0	1
560	104	pig corral	0	0	0	0	0	0	0	0	0	1
561	104	kitchen	5	3	1	3	4	0	0	16	1	1
562	104	storeroom	0	0	0	0	0	0	0	0	0	1
563	104	domicile	0	0	0	0	0	0	0	0	0	1
564	105	tree with chickens	0	0	0	0	0	0	0	0	0	0
565	105	latrine	0	0	0	0	0	0	0	0	0	0
566	105	goat corral	0	0	0	0	0	0	0	0	0	1
567	105	pig corral	2	1	2	2	0	0	0	7	1	1
568	105	pig corral	1	2	2	0	0	0	0	5	1	1
569	105	kitchen	0	0	0	0	0	0	0	0	0	1
570	105	cow corral	0	0	0	0	0	0	0	0	0	0
571	105	storeroom	0	0	0	0	0	0	0	0	0	1
572	105	domicile	0	0	0	0	0	0	0	0	0	1
573	105	chicken coop	0	0	0	0	0	0	0	0	0	1
574	106	tree with chickens	0	0	0	0	0	0	0	0	0	0
575	106	latrine	0	0	0	0	0	0	0	0	0	0
576	106	kitchen	0	0	1	0	0	0	0	1	1	1
577	106	storeroom	0	0	0	0	0	0	0	0	0	1
578	106	domicile	0	0	0	0	0	0	0	0	0	1
579	106	chicken coop	0	0	0	0	0	0	0	0	0	1
580	107	tree with chickens	0	0	0	0	0	0	0	0	0	0
581	107	latrine	0	0	0	0	0	0	0	0	0	0
582	107	goat corral	0	0	0	0	0	0	0	0	0	1
583	107	pig corral	0	0	0	0	0	0	0	0	0	1
584	107	kitchen	0	0	0	0	0	0	0	0	0	1
585	107	cow corral	0	0	0	0	0	0	0	0	0	0
586	107	storeroom	0	0	0	0	0	0	0	0	0	1
587	107	domicile	0	0	1	0	0	0	0	1	1	1
588	107	chicken coop	0	0	1	0	0	0	0	1	1	1
589	108	tree with chickens	0	0	0	0	0	0	0	0	0	0
590	108	goat corral	0	0	0	0	0	0	0	0	0	1
591	108	domicile	0	0	0	1	0	7	2	10	1	1
592	108	chicken coop	0	0	0	0	0	0	0	0	0	1
593	108	oven	0	0	0	0	0	0	0	0	0	0
594	109	tree with chickens	0	0	0	0	0	0	0	0	0	0
595	109	kitchen	0	0	0	0	0	0	0	0	0	1
596	109	cow corral	0	0	0	0	0	0	0	0	0	0
597	109	domicile	0	0	0	0	0	0	0	0	0	1
598	109	piled material	0	0	0	0	0	0	0	0	0	0
599	110	goat corral	0	0	0	0	0	0	0	0	0	1
600	110	kitchen	0	0	0	0	0	0	0	0	0	1
601	110	cow corral	0	0	0	0	0	0	0	0	0	0
602	110	domicile	0	0	0	0	0	0	0	0	0	1
603	110	granary	0	0	0	0	0	0	0	0	0	1
604	111	goat corral	0	0	0	0	0	0	0	0	0	1
605	111	goat corral	0	0	0	0	0	0	0	0	0	1
606	111	pig corral	0	0	0	0	0	0	0	0	0	1
607	111	kitchen	0	0	0	0	0	0	0	0	0	1
608	111	storeroom	0	0	0	0	0	0	0	0	0	1
609	111	domicile	0	0	0	0	0	0	0	0	0	1
610	111	oven	0	0	0	0	0	0	0	0	0	0
611	112	latrine	0	0	0	0	0	0	0	0	0	0
612	112	goat corral	0	0	0	0	0	0	0	0	0	1
613	112	pig corral	0	0	0	0	0	0	0	0	0	1
614	112	kitchen	0	0	0	0	0	0	0	0	0	1
615	112	cow corral	0	0	0	0	0	0	0	0	0	0
616	112	domicile	0	0	0	0	0	0	0	0	0	1
617	112	oven	0	0	0	0	0	0	0	0	0	0
618	113	tree with chickens	0	0	0	0	0	0	0	0	0	0
619	113	latrine	0	0	0	0	0	0	0	0	0	0
620	113	goat corral	0	0	0	0	0	0	0	0	0	1
621	113	pig corral	0	0	0	0	0	0	0	0	0	1
622	113	pig corral	0	0	0	0	0	0	0	0	0	1
623	113	pig corral	0	0	0	0	0	0	0	0	0	1
624	113	kitchen	0	0	0	0	0	0	0	0	0	1
625	113	cow corral	0	0	0	0	0	0	0	0	0	0
626	113	storeroom	0	0	0	0	0	0	0	0	0	1
627	113	domicile	0	0	0	0	0	0	0	0	0	1
628	113	oven	0	0	0	0	0	0	0	0	0	0
629	113	open shed	0	0	0	0	0	0	0	0	0	0
630	114	tree with chickens	0	0	0	0	0	0	0	0	0	0
631	114	latrine	0	0	0	0	0	0	0	0	0	0
632	114	pig corral	0	0	0	0	0	0	1	1	1	1
633	114	kitchen	0	0	0	0	0	0	0	0	0	1
634	114	domicile	1	0	1	0	0	0	0	2	1	1
635	114	open shed	0	0	0	0	0	0	0	0	0	0
636	115	tree with chickens	0	0	0	0	0	0	0	0	0	0
637	115	pig corral	0	0	0	0	0	0	0	0	0	1
638	115	cow corral	0	0	0	0	0	0	0	0	0	0
639	115	domicile	0	0	0	0	0	0	0	0	0	1
640	116	latrine	0	0	0	0	0	0	0	0	0	0
641	116	goat corral	0	0	0	0	0	0	0	0	0	1
642	116	pig corral	0	0	0	0	0	0	0	0	0	1
643	116	kitchen	0	0	0	0	0	0	0	0	0	1
644	116	domicile	0	0	0	0	0	0	0	0	0	1
645	116	chicken coop	0	0	0	0	0	0	0	0	0	1
646	117	goat corral	1	0	0	2	2	1	2	8	1	1
647	117	pig corral	1	0	1	1	1	0	0	4	1	1
648	117	storeroom	0	0	0	0	0	0	0	0	0	1
649	117	domicile	2	0	4	1	1	0	0	8	1	1
650	117	chicken coop	3	0	2	17	3	0	0	25	1	1
651	117	open shed	0	0	0	0	0	0	0	0	0	0
652	118	pig corral	0	0	0	0	0	0	0	0	0	1
653	118	horse corral	0	2	0	0	0	0	0	2	1	0
654	118	storeroom	0	0	0	0	0	0	0	0	0	1
655	118	domicile	0	0	0	0	0	0	0	0	0	1
656	118	chicken coop	0	0	0	0	0	0	0	0	0	1
657	119	domicile	3	0	3	4	0	0	0	10	1	1
658	120	latrine	0	0	0	0	0	0	0	0	0	0
659	120	goat corral	1	1	0	1	0	1	0	4	1	1
660	120	goat corral	0	0	0	0	0	0	0	0	0	1
661	120	pig corral	0	0	5	1	1	2	0	9	1	1
662	120	kitchen	0	0	0	0	0	0	0	0	0	1
663	120	cow corral	0	0	0	0	0	0	0	0	0	0
664	120	cow corral	0	0	0	0	0	0	0	0	0	0
665	120	storeroom	0	0	0	0	0	0	0	0	0	1
666	120	domicile	0	1	2	1	0	0	0	4	1	1
667	120	chicken coop	0	0	0	0	0	0	0	0	0	1
668	121	goat corral	0	0	0	0	0	0	0	0	0	1
669	121	pig corral	0	0	0	0	0	0	0	0	0	1
670	121	storeroom	0	0	0	0	0	0	0	0	0	1
671	121	domicile	0	2	2	0	0	0	0	4	1	1
672	121	chicken coop	0	0	0	0	0	0	0	0	0	1
673	122	latrine	0	0	0	0	0	0	0	0	0	0
674	122	goat corral	0	0	0	0	0	0	0	0	0	1
675	122	kitchen	0	0	0	0	0	0	0	0	0	1
676	122	domicile	0	0	0	0	0	0	0	0	0	1
677	123	latrine	0	0	0	0	0	0	0	0	0	0
678	123	pig corral	0	0	0	0	0	0	0	0	0	1
679	123	kitchen	0	0	0	0	0	0	0	0	0	1
680	123	storeroom	0	0	0	0	0	0	0	0	0	1
681	123	domicile	0	0	0	0	0	0	0	0	0	1
682	124	tree with chickens	0	0	0	0	0	0	0	0	0	0
683	124	goat corral	0	0	0	0	0	0	0	0	0	1
684	124	pig corral	0	0	0	0	0	0	0	0	0	1
685	124	kitchen	0	0	0	0	0	0	0	0	0	1
686	124	storeroom	0	1	0	0	0	0	0	1	1	1
687	124	storeroom	2	1	2	0	0	0	0	5	1	1
688	124	domicile	0	1	1	1	0	0	0	3	1	1
689	125	latrine	0	0	0	0	0	0	0	0	0	0
690	125	pig corral	1	1	2	0	0	0	0	4	1	1
691	125	kitchen	4	3	6	15	1	0	0	29	1	1
692	125	cow corral	0	0	0	0	0	0	0	0	0	0
693	125	storeroom	0	0	0	0	0	0	0	0	0	1
694	125	domicile	2	0	1	0	0	0	0	3	1	1
695	125	oven	0	0	0	0	0	0	0	0	0	0
696	125	piled material	0	0	0	0	0	0	0	0	0	0
697	126	latrine	0	0	0	0	0	0	0	0	0	0
698	126	goat corral	0	0	0	0	0	0	0	0	0	1
699	126	pig corral	4	4	0	0	0	0	0	8	1	1
700	126	cow corral	0	0	0	0	0	0	0	0	0	0
701	126	domicile	0	0	0	0	0	0	0	0	0	1
702	126	chicken coop	6	1	14	2	2	3	0	28	1	1
703	126	open shed	0	0	0	0	0	0	0	0	0	0
704	126	granary	0	0	0	0	0	0	0	0	0	1
705	127	domicile	0	0	0	0	0	0	0	0	0	1
706	128	latrine	1	0	4	0	0	0	0	5	1	0
707	128	goat corral	2	3	2	5	0	1	2	15	1	1
708	128	storeroom	0	0	1	1	1	0	0	3	1	1
709	128	domicile	6	6	4	0	0	0	0	16	1	1
710	128	chicken coop	0	0	0	0	0	0	0	0	0	1
711	128	open shed	0	0	0	0	0	0	0	0	0	0
712	129	domicile	0	0	0	0	0	0	0	0	0	1
713	130	pig corral	0	0	0	0	0	0	0	0	0	1
714	130	storeroom	6	1	14	10	1	2	1	35	1	1
716	130	domicile	1	0	0	0	0	0	0	1	1	1
717	130	chicken coop	1	0	0	0	0	0	0	1	1	1
718	131	tree with chickens	0	0	0	0	0	0	0	0	0	0
719	131	latrine	0	0	0	0	0	0	0	0	0	0
720	131	goat corral	0	0	0	0	0	0	0	0	0	1
721	131	pig corral	0	0	0	0	0	0	0	0	0	1
722	131	kitchen	0	0	0	0	0	0	0	0	0	1
723	131	domicile	0	0	0	0	0	0	0	0	0	1
724	131	chicken coop	0	0	0	0	0	0	0	0	0	1
725	131	open shed	0	0	0	0	0	0	0	0	0	0
726	131	open shed	0	0	0	0	0	0	0	0	0	0
727	132	goat corral	0	0	0	0	0	0	0	0	0	1
728	132	pig corral	0	0	1	0	0	0	0	1	1	1
729	132	storeroom	0	0	0	0	0	0	0	0	0	1
730	132	domicile	0	0	0	0	0	0	0	0	0	1
731	132	domicile	0	0	0	0	0	0	0	0	0	1
732	133	domicile	0	0	0	0	0	0	0	0	0	1
733	134	goat corral	0	0	0	0	0	0	0	0	0	1
734	134	pig corral	0	0	0	0	0	0	0	0	0	1
735	134	domicile	0	0	0	0	0	0	0	0	0	1
736	134	chicken coop	0	0	0	0	0	0	0	0	0	1
737	135	latrine	0	0	0	0	0	0	0	0	0	0
738	135	goat corral	0	0	0	0	0	0	0	0	0	1
739	135	pig corral	0	0	0	0	0	0	0	0	0	1
740	135	kitchen	0	0	0	0	0	0	0	0	0	1
741	135	storeroom	0	0	0	0	0	0	0	0	0	1
742	135	storeroom	0	0	0	0	0	0	0	0	0	1
743	135	domicile	0	2	0	0	0	0	0	2	1	1
744	135	oven	0	0	0	0	0	0	0	0	0	0
745	136	latrine	0	0	0	0	0	0	0	0	0	0
746	136	kitchen	0	0	0	0	0	0	0	0	0	1
747	136	domicile	1	1	0	0	0	0	0	2	1	1
748	136	chicken coop	0	0	0	0	0	0	0	0	0	1
749	137	latrine	0	0	0	0	0	0	0	0	0	0
750	137	goat corral	0	0	0	0	0	0	0	0	0	1
751	137	goat corral	0	0	0	0	0	0	0	0	0	1
752	137	goat corral	0	0	0	0	0	0	0	0	0	1
753	137	pig corral	0	0	0	0	0	0	0	0	0	1
754	137	pig corral	0	0	0	0	0	0	0	0	0	1
755	137	kitchen	0	0	0	0	0	0	0	0	0	1
756	137	cow corral	0	0	0	0	0	0	0	0	0	0
757	137	storeroom	0	0	0	0	0	0	0	0	0	1
758	137	domicile	0	1	0	0	0	0	0	1	1	1
759	137	chicken coop	0	0	0	0	0	0	0	0	0	1
760	138	latrine	0	0	0	0	0	0	0	0	0	0
761	138	pig corral	0	0	0	0	0	0	0	0	0	1
762	138	domicile	0	0	0	0	0	0	0	0	0	1
763	138	open shed	0	0	0	0	0	0	0	0	0	0
764	138	granary	0	0	0	0	0	0	0	0	0	1
765	139	domicile	0	0	0	0	0	0	0	0	0	1
766	139	chicken coop	0	0	0	0	0	0	0	0	0	1
767	140	domicile	0	0	0	0	0	0	0	0	0	1
768	141	tree with chickens	0	0	0	0	0	0	0	0	0	0
769	141	latrine	0	0	0	0	0	0	0	0	0	0
770	141	pig corral	0	0	0	0	0	0	0	0	0	1
771	141	kitchen	0	0	0	0	0	0	0	0	0	1
772	141	storeroom	0	0	0	0	0	0	0	0	0	1
773	141	storeroom	0	0	0	0	0	0	0	0	0	1
774	141	domicile	0	0	0	0	0	0	0	0	0	1
775	142	tree with chickens	0	0	0	0	0	0	0	0	0	0
776	142	goat corral	0	0	0	0	0	0	0	0	0	1
777	142	pig corral	0	0	0	0	0	0	0	0	0	1
778	142	storeroom	0	0	0	0	0	0	0	0	0	1
779	142	domicile	2	3	17	6	13	0	0	41	1	1
780	142	fireplace	0	0	0	0	0	0	0	0	0	0
781	143	tree with chickens	0	0	0	0	0	0	0	0	0	0
782	143	latrine	0	0	0	0	0	0	0	0	0	0
783	143	goat corral	0	0	0	0	0	0	0	0	0	1
784	143	goat corral	1	0	0	0	0	1	0	2	1	1
785	143	pig corral	0	0	0	0	0	0	0	0	0	1
786	143	pig corral	0	0	0	0	0	0	0	0	0	1
787	143	kitchen	0	0	0	0	0	0	0	0	0	1
788	143	kitchen	0	0	0	0	0	0	0	0	0	1
789	143	storeroom	0	0	0	0	0	0	0	0	0	1
790	143	domicile	0	0	0	0	0	0	0	0	0	1
791	143	chicken coop	0	0	0	0	0	0	0	0	0	1
792	144	latrine	0	0	0	0	0	0	0	0	0	0
793	144	pig corral	0	0	0	0	0	0	0	0	0	1
794	144	kitchen	0	0	0	0	0	0	0	0	0	1
795	144	domicile	0	0	0	0	0	0	0	0	0	1
796	145	goat corral	0	0	0	0	0	0	0	0	0	1
797	145	kitchen	0	0	0	0	0	0	0	0	0	1
798	145	cow corral	0	0	0	0	0	0	0	0	0	0
799	145	storeroom	0	0	0	0	0	0	0	0	0	1
800	145	storeroom	0	0	0	0	0	0	0	0	0	1
801	145	storeroom	0	0	0	0	0	0	0	0	0	1
802	145	domicile	0	0	0	0	0	0	0	0	0	1
803	146	goat corral	0	0	1	0	0	0	0	1	1	1
804	146	pig corral	0	0	3	2	0	0	0	5	1	1
805	146	kitchen	0	0	0	0	0	0	0	0	0	1
806	146	storeroom	0	0	0	0	0	0	0	0	0	1
807	146	domicile	0	1	0	1	0	0	0	2	1	1
808	146	chicken coop	0	0	0	0	0	0	0	0	0	1
809	146	granary	0	0	0	0	0	0	0	0	0	1
810	147	goat corral	4	0	2	1	0	0	0	7	1	1
811	147	kitchen	0	0	0	0	0	0	0	0	0	1
812	147	storeroom	0	0	1	0	0	0	0	1	1	1
813	147	domicile	0	0	0	0	0	0	0	0	0	1
814	148	tree with chickens	0	0	0	0	0	0	0	0	0	0
815	148	goat corral	0	0	0	0	0	0	0	0	0	1
816	148	pig corral	0	0	0	0	0	0	0	0	0	1
817	148	kitchen	0	0	0	0	0	0	0	0	0	1
818	148	storeroom	0	0	0	0	0	0	0	0	0	1
819	148	domicile	0	0	0	0	0	0	0	0	0	1
820	148	chicken coop	0	0	0	1	0	0	0	1	1	1
821	148	open shed	0	0	0	0	0	0	0	0	0	0
822	149	domicile	0	0	0	0	0	0	0	0	0	1
823	150	pig corral	0	0	0	0	0	0	0	0	0	1
824	150	kitchen	0	0	0	0	0	0	0	0	0	1
825	150	cow corral	0	0	0	0	0	0	0	0	0	0
826	150	domicile	0	3	1	0	0	0	0	4	1	1
827	150	open shed	0	0	0	0	0	0	0	0	0	0
828	151	latrine	0	0	0	0	0	0	0	0	0	0
829	151	storeroom	0	0	0	0	0	0	0	0	0	1
830	151	storeroom	0	0	0	0	0	0	0	0	0	1
831	151	domicile	0	0	0	0	0	0	0	0	0	1
832	151	granary	0	0	0	0	0	0	0	0	0	1
833	152	latrine	0	0	0	0	0	0	0	0	0	0
834	152	domicile	0	0	0	0	0	0	0	0	0	1
835	152	oven	0	0	0	0	0	0	0	0	0	0
836	153	latrine	0	0	0	0	0	0	0	0	0	0
837	153	goat corral	0	0	0	0	0	0	0	0	0	1
838	153	pig corral	0	0	0	0	0	0	0	0	0	1
839	153	kitchen	0	0	0	0	0	0	0	0	0	1
840	153	storeroom	0	0	0	0	0	0	0	0	0	1
841	153	storeroom	0	0	0	0	0	0	0	0	0	1
842	153	storeroom	0	0	0	0	0	0	0	0	0	1
843	153	domicile	0	0	0	0	0	0	0	0	0	1
844	153	chicken coop	0	0	0	0	0	0	0	0	0	1
845	154	tree with chickens	0	0	0	0	0	0	0	0	0	0
846	154	goat corral	2	1	3	1	1	0	0	8	1	1
847	154	pig corral	0	0	0	0	0	0	0	0	0	1
848	154	kitchen	0	0	0	0	0	0	0	0	0	1
849	154	storeroom	0	0	0	0	0	0	0	0	0	1
850	154	domicile	1	2	6	1	0	0	0	10	1	1
851	154	granary	0	0	0	0	0	0	0	0	0	1
852	155	latrine	0	0	0	0	0	0	0	0	0	0
853	155	goat corral	0	0	0	0	0	0	0	0	0	1
854	155	kitchen	0	0	0	0	0	0	0	0	0	1
855	155	storeroom	0	0	0	0	0	0	0	0	0	1
856	155	domicile	0	0	0	0	0	0	0	0	0	1
857	156	domicile	0	0	0	0	0	0	0	0	0	1
858	157	kitchen	0	0	0	0	0	0	0	0	0	1
859	157	domicile	0	0	0	0	0	0	0	0	0	1
860	158	domicile	0	0	0	0	0	0	0	0	0	1
861	159	tree with chickens	0	0	0	0	0	0	0	0	0	0
862	159	goat corral	0	0	0	0	0	0	0	0	0	1
863	159	pig corral	0	0	0	0	0	0	0	0	0	1
864	159	kitchen	0	0	0	0	0	0	0	0	0	1
865	159	domicile	3	1	0	0	0	0	0	4	1	1
866	160	latrine	0	0	0	0	0	0	0	0	0	0
867	160	goat corral	1	0	2	0	0	0	0	3	1	1
868	160	pig corral	0	0	0	0	0	0	0	0	0	1
869	160	kitchen	0	0	0	0	0	0	0	0	0	1
870	160	cow corral	0	0	0	0	0	0	0	0	0	0
871	160	storeroom	0	0	0	0	0	0	0	0	0	1
872	160	storeroom	0	0	0	0	0	0	0	0	0	1
873	160	domicile	0	0	0	0	0	0	0	0	0	1
874	160	domicile	0	1	0	0	0	0	0	1	1	1
875	160	oven	0	0	0	0	0	0	0	0	0	0
876	160	open shed	0	0	0	0	0	0	0	0	0	0
877	160	granary	0	0	0	0	0	0	0	0	0	1
878	161	tree with chickens	0	0	0	0	0	0	0	0	0	0
879	161	pig corral	0	0	0	0	0	0	0	0	0	1
880	161	domicile	0	0	1	0	0	0	0	1	1	1
881	161	oven	0	0	0	0	0	0	0	0	0	0
882	161	piled material	0	0	0	0	0	0	0	0	0	0
883	162	tree with chickens	0	0	0	0	0	0	0	0	0	0
884	162	latrine	0	0	0	0	0	0	0	0	0	0
885	162	goat corral	0	0	1	1	0	0	0	2	1	1
886	162	goat corral	0	0	0	0	0	0	0	0	0	1
887	162	pig corral	0	0	0	0	0	0	0	0	0	1
888	162	cow corral	0	0	0	0	0	0	0	0	0	0
889	162	storeroom	0	0	0	0	0	0	0	0	0	1
890	162	domicile	0	0	0	0	0	0	0	0	0	1
891	163	goat corral	0	0	0	0	0	0	0	0	0	1
892	163	pig corral	0	0	0	0	0	0	0	0	0	1
893	163	kitchen	1	0	0	0	0	0	0	1	1	1
894	163	storeroom	0	0	2	1	3	1	0	7	1	1
895	163	domicile	2	2	0	1	0	0	0	5	1	1
896	164	tree with chickens	0	0	0	0	0	0	0	0	0	0
897	164	pig corral	0	0	0	0	0	0	0	0	0	1
898	164	kitchen	0	0	0	0	0	0	0	0	0	1
899	164	storeroom	0	0	0	0	0	0	0	0	0	1
900	164	domicile	0	0	0	0	0	0	0	0	0	1
901	164	chicken coop	1	0	1	0	0	0	0	2	1	1
902	165	latrine	0	0	0	0	0	0	0	0	0	0
903	165	goat corral	0	2	3	0	0	0	0	5	1	1
904	165	domicile	0	1	2	0	0	0	0	3	1	1
905	165	domicile	1	2	0	0	0	0	0	3	1	1
906	165	granary	0	0	2	1	0	0	0	3	1	1
907	166	latrine	0	0	0	0	0	0	0	0	0	0
908	166	goat corral	0	0	0	0	0	0	0	0	0	1
909	166	pig corral	3	1	2	0	0	0	0	6	1	1
910	166	kitchen	0	0	0	0	0	0	0	0	0	1
911	166	cow corral	0	0	0	0	0	0	0	0	0	0
912	166	storeroom	2	1	0	1	0	0	0	4	1	1
913	166	domicile	2	1	4	2	0	0	0	9	1	1
914	167	goat corral	0	0	0	0	0	0	0	0	0	1
915	167	pig corral	0	0	0	0	0	0	0	0	0	1
916	167	kitchen	0	0	0	0	0	0	0	0	0	1
917	167	domicile	3	0	1	1	1	0	0	6	1	1
918	167	chicken coop	0	0	0	0	0	0	0	0	0	1
919	168	pig corral	0	0	0	0	0	0	0	0	0	1
920	168	pig corral	0	0	0	0	0	0	0	0	0	1
921	168	kitchen	0	0	0	0	0	0	0	0	0	1
922	168	domicile	0	1	0	0	0	0	0	1	1	1
923	168	oven	0	0	0	0	0	0	0	0	0	0
924	169	latrine	0	0	0	0	0	0	0	0	0	0
925	169	goat corral	0	0	0	0	0	0	0	0	0	1
926	169	pig corral	2	2	2	0	0	0	0	6	1	1
927	169	domicile	4	3	0	0	0	0	0	7	1	1
928	169	fireplace	0	0	0	0	0	0	0	0	0	0
929	169	chicken coop	0	0	0	0	0	0	0	0	0	1
930	169	piled material	0	0	0	0	0	0	0	0	0	0
931	169	open shed	0	0	0	0	0	0	0	0	0	0
932	170	goat corral	0	0	0	0	0	1	0	1	1	1
933	170	pig corral	3	1	0	0	0	0	0	4	1	1
934	170	storeroom	0	0	0	0	0	0	0	0	0	1
935	170	domicile	1	1	0	0	1	3	0	6	1	1
936	170	chicken coop	0	0	0	0	0	0	0	0	0	1
937	170	oven	0	0	0	0	0	0	0	0	0	0
938	170	granary	3	1	2	3	3	0	6	18	1	1
939	171	goat corral	0	0	0	0	2	2	0	4	1	1
940	171	pig corral	0	0	0	0	0	0	0	0	0	1
941	171	kitchen	0	1	0	1	0	1	6	9	1	1
942	171	storeroom	5	0	5	2	5	0	0	17	1	1
943	171	storeroom	3	1	1	0	0	0	0	5	1	1
944	171	domicile	0	0	0	0	0	1	0	1	1	1
945	171	chicken coop	0	0	0	0	0	0	0	0	0	1
946	172	goat corral	0	0	0	0	0	0	0	0	0	1
947	172	pig corral	0	0	0	0	0	0	0	0	0	1
948	172	kitchen	0	0	0	0	0	0	0	0	0	1
949	172	domicile	0	0	0	0	0	0	0	0	0	1
950	172	oven	0	0	0	0	0	0	0	0	0	0
951	173	tree with chickens	0	0	0	0	0	0	0	0	0	0
952	173	goat corral	0	0	0	0	0	0	0	0	0	1
953	173	goat corral	0	0	0	0	0	0	0	0	0	1
954	173	domicile	0	0	1	0	0	0	0	1	1	1
955	174	latrine	0	0	0	0	0	0	0	0	0	0
956	174	goat corral	0	0	0	0	0	0	0	0	0	1
957	174	goat corral	0	0	0	0	0	0	0	0	0	1
958	174	pig corral	0	0	0	0	0	0	0	0	0	1
959	174	kitchen	0	0	0	0	0	0	0	0	0	1
960	174	storeroom	1	0	1	0	0	0	0	2	1	1
961	174	domicile	0	2	0	0	0	0	0	2	1	1
962	174	open shed	0	0	0	0	0	0	0	0	0	0
963	175	tree with chickens	0	0	0	0	0	0	0	0	0	0
964	175	latrine	0	0	0	0	0	0	0	0	0	0
965	175	goat corral	0	0	0	0	0	0	0	0	0	1
966	175	pig corral	0	0	0	0	0	0	0	0	0	1
967	175	kitchen	0	0	0	0	0	0	0	0	0	1
968	175	domicile	0	0	0	0	0	0	0	0	0	1
969	175	piled material	0	0	0	0	0	0	0	0	0	0
970	176	domicile	2	1	1	1	0	0	0	5	1	1
971	177	pig corral	0	0	0	0	0	0	0	0	0	1
972	177	kitchen	0	0	0	0	0	0	0	0	0	1
973	177	domicile	0	0	0	0	0	0	0	0	0	1
974	178	pig corral	6	6	9	3	1	0	0	25	1	1
975	178	kitchen	0	0	0	0	0	0	0	0	0	1
976	178	storeroom	0	0	0	0	0	0	0	0	0	1
977	178	domicile	0	0	0	0	0	0	0	0	0	1
978	178	oven	0	0	0	0	0	0	0	0	0	0
979	178	open shed	0	0	0	0	0	0	0	0	0	0
980	179	goat corral	0	0	0	0	0	0	0	0	0	1
981	179	pig corral	0	0	0	0	0	0	0	0	0	1
982	179	kitchen	0	0	0	0	0	0	0	0	0	1
983	179	domicile	0	0	0	0	0	0	0	0	0	1
984	179	piled material	0	0	0	0	0	0	0	0	0	0
985	180	domicile	0	0	0	0	0	0	0	0	0	1
986	181	domicile	0	0	0	0	0	0	0	0	0	1
987	182	latrine	0	0	0	0	0	0	0	0	0	0
988	182	goat corral	0	0	0	0	0	0	0	0	0	1
989	182	kitchen	0	0	0	0	0	0	0	0	0	1
990	182	domicile	0	0	0	0	0	0	0	0	0	1
991	183	tree with chickens	0	0	0	0	0	0	0	0	0	0
992	183	latrine	0	0	0	0	0	0	0	0	0	0
993	183	pig corral	0	0	0	0	0	0	0	0	0	1
994	183	storeroom	0	0	0	0	0	0	0	0	0	1
995	183	domicile	0	0	0	0	0	0	0	0	0	1
996	183	oven	0	0	0	0	0	0	0	0	0	0
997	184	goat corral	0	0	0	0	1	0	0	1	1	1
998	184	pig corral	0	0	0	0	0	0	0	0	0	1
999	184	domicile	0	0	0	0	0	0	0	0	0	1
1000	184	open shed	0	0	0	0	0	0	0	0	0	0
1001	185	tree with chickens	0	0	0	0	0	0	0	0	0	0
1002	185	goat corral	0	0	0	0	0	0	0	0	0	1
1003	185	pig corral	0	0	0	0	0	0	0	0	0	1
1004	185	cow corral	0	0	0	0	0	0	0	0	0	0
1005	185	storeroom	0	0	0	0	0	0	0	0	0	1
1006	185	storeroom	0	0	0	0	0	0	0	0	0	1
1007	185	domicile	0	0	0	0	0	0	0	0	0	1
1008	186	latrine	0	0	0	0	0	0	0	0	0	0
1009	186	goat corral	0	0	1	0	0	0	0	1	1	1
1010	186	pig corral	3	2	1	0	0	0	0	6	1	1
1011	186	kitchen	0	0	0	0	0	0	0	0	0	1
1012	186	cow corral	0	0	0	0	0	0	0	0	0	0
1013	186	storeroom	0	1	1	0	0	0	0	2	1	1
1014	186	domicile	0	3	0	1	1	1	0	6	1	1
1015	186	open shed	0	0	0	0	0	0	0	0	0	0
1016	187	tree with chickens	0	0	0	0	0	0	0	0	0	0
1017	187	latrine	0	0	0	0	0	0	0	0	0	0
1018	187	kitchen	0	0	0	0	0	0	0	0	0	1
1019	187	storeroom	0	0	0	0	0	0	0	0	0	1
1020	187	storeroom	0	0	0	0	0	0	0	0	0	1
1021	187	domicile	0	0	0	0	0	0	0	0	0	1
1022	187	chicken coop	0	0	11	1	1	1	0	14	1	1
1023	187	piled material	0	0	0	0	0	0	0	0	0	0
1024	188	goat corral	0	0	0	0	0	0	0	0	0	1
1025	188	pig corral	0	0	0	0	0	0	0	0	0	1
1026	188	cow corral	0	0	0	0	0	0	0	0	0	0
1027	188	storeroom	0	0	0	0	0	0	0	0	0	1
1028	188	domicile	0	1	0	1	1	0	0	3	1	1
1029	188	chicken coop	0	0	0	0	0	0	0	0	0	1
1030	189	latrine	0	0	0	0	0	0	0	0	0	0
1031	189	goat corral	0	0	2	0	0	0	0	2	1	1
1032	189	pig corral	1	1	0	0	0	0	0	2	1	1
1033	189	kitchen	0	0	0	0	0	0	0	0	0	1
1034	189	kitchen	0	0	0	0	0	0	0	0	0	1
1035	189	domicile	0	2	0	0	0	0	0	2	1	1
1036	189	domicile	3	2	3	1	3	0	0	12	1	1
1037	189	oven	0	0	0	0	0	0	0	0	0	0
1038	189	open shed	0	0	0	0	0	0	0	0	0	0
1039	190	tree with chickens	0	0	0	0	0	0	0	0	0	0
1040	190	latrine	0	0	0	0	0	0	0	0	0	0
1041	190	pig corral	0	0	0	0	0	0	0	0	0	1
1042	190	domicile	0	0	0	0	0	0	0	0	0	1
1043	190	chicken coop	0	0	0	0	0	0	0	0	0	1
1044	190	piled material	0	0	0	0	0	0	0	0	0	0
1045	191	tree with chickens	0	0	0	0	0	0	0	0	0	0
1046	191	latrine	0	0	0	0	0	0	0	0	0	0
1047	191	goat corral	0	0	0	0	0	0	0	0	0	1
1048	191	pig corral	0	0	0	0	0	0	0	0	0	1
1049	191	cow corral	0	0	0	0	0	0	0	0	0	0
1050	191	storeroom	1	0	0	0	0	0	0	1	1	1
1051	191	storeroom	1	0	0	0	0	0	0	1	1	1
1052	191	domicile	0	0	0	0	0	0	0	0	0	1
1053	192	goat corral	0	0	0	0	3	0	0	3	1	1
1054	192	kitchen	0	1	2	0	0	0	0	3	1	1
1055	192	storeroom	0	0	0	0	0	0	0	0	0	1
1056	192	domicile	0	1	0	0	0	0	0	1	1	1
1057	192	chicken coop	0	0	0	0	0	0	0	0	0	1
1058	192	other	0	0	0	0	0	0	0	0	0	0
1059	193	goat corral	0	0	0	0	0	0	0	0	0	1
1060	193	pig corral	0	0	0	0	0	0	0	0	0	1
1061	193	kitchen	0	1	2	0	0	0	0	3	1	1
1062	193	cow corral	0	0	0	0	0	0	0	0	0	0
1063	193	storeroom	2	0	0	0	0	0	0	2	1	1
1064	193	domicile	0	0	0	0	0	0	0	0	0	1
1065	194	tree with chickens	0	0	0	0	0	0	0	0	0	0
1066	194	latrine	0	0	0	0	0	0	0	0	0	0
1067	194	goat corral	0	0	0	0	0	0	0	0	0	1
1068	194	pig corral	0	0	0	0	0	0	0	0	0	1
1069	194	domicile	0	0	0	0	0	0	0	0	0	1
1070	194	piled material	0	0	0	0	0	0	0	0	0	0
1071	195	goat corral	0	0	0	0	0	0	0	0	0	1
1072	195	cow corral	0	0	0	0	0	0	0	0	0	0
1073	195	storeroom	0	0	0	0	0	0	0	0	0	1
1074	195	storeroom	4	3	3	3	1	0	0	14	1	1
1075	195	domicile	0	0	0	0	0	0	0	0	0	1
1076	195	domicile	2	0	0	0	0	0	0	2	1	1
1077	195	chicken coop	0	0	0	0	0	0	0	0	0	1
1078	196	latrine	0	0	0	0	0	0	0	0	0	0
1079	196	goat corral	0	0	0	0	0	0	0	0	0	1
1080	196	pig corral	0	0	0	0	0	0	0	0	0	1
1081	196	kitchen	0	0	0	0	0	0	0	0	0	1
1082	196	storeroom	0	0	0	0	0	0	0	0	0	1
1083	196	domicile	0	0	0	0	0	0	0	0	0	1
1084	196	oven	0	0	0	0	0	0	0	0	0	0
1085	196	piled material	0	0	0	0	0	0	0	0	0	0
1086	197	tree with chickens	0	0	0	0	0	0	0	0	0	0
1087	197	goat corral	0	0	0	0	0	0	0	0	0	1
1088	197	pig corral	0	0	0	0	0	0	0	0	0	1
1089	197	storeroom	0	0	0	0	0	0	0	0	0	1
1090	197	storeroom	0	0	0	0	0	0	0	0	0	1
1091	197	domicile	0	0	0	0	0	0	0	0	0	1
1092	197	chicken coop	0	0	0	0	0	0	0	0	0	1
1093	197	chicken coop	0	0	0	0	0	0	0	0	0	1
1094	198	latrine	0	0	0	0	0	0	0	0	0	0
1095	198	goat corral	0	0	0	0	0	0	0	0	0	1
1096	198	goat corral	0	0	0	0	0	0	0	0	0	1
1097	198	pig corral	0	0	0	0	0	0	0	0	0	1
1098	198	kitchen	0	0	0	0	0	0	0	0	0	1
1099	198	domicile	0	0	0	0	0	0	0	0	0	1
1100	199	tree with chickens	0	0	0	0	0	0	0	0	0	0
1101	199	goat corral	0	0	0	0	0	0	0	0	0	1
1102	199	pig corral	1	0	1	0	0	0	0	2	1	1
1103	199	cow corral	0	0	0	0	0	0	0	0	0	0
1104	199	domicile	0	0	1	0	0	0	0	1	1	1
1105	199	fireplace	0	0	0	0	0	0	0	0	0	0
1106	199	oven	0	0	0	0	0	0	0	0	0	0
1107	200	goat corral	0	0	0	0	0	0	0	0	0	1
1108	200	domicile	0	1	0	0	0	0	0	1	1	1
1109	201	goat corral	0	0	0	0	0	0	0	0	0	1
1110	201	pig corral	0	0	0	0	0	0	0	0	0	1
1111	201	pig corral	0	0	0	0	0	0	0	0	0	1
1112	201	pig corral	0	0	0	0	0	0	0	0	0	1
1113	201	cow corral	0	0	0	0	0	0	0	0	0	0
1114	201	storeroom	2	2	9	5	2	0	4	24	1	1
1115	201	domicile	0	0	0	0	0	0	0	0	0	1
1116	201	chicken coop	0	0	0	0	0	0	0	0	0	1
1117	202	goat corral	0	0	1	0	0	0	1	2	1	1
1118	202	kitchen	0	0	0	0	0	0	0	0	0	1
1119	202	storeroom	0	0	0	0	0	0	0	0	0	1
1120	202	domicile	0	1	0	0	0	0	0	1	1	1
1121	202	chicken coop	0	1	1	0	0	0	0	2	1	1
1122	203	goat corral	0	0	0	0	0	0	0	0	0	1
1123	203	goat corral	0	0	0	0	0	0	0	0	0	1
1124	203	pig corral	3	0	2	1	0	0	0	6	1	1
1125	203	kitchen	0	0	0	0	0	0	0	0	0	1
1126	203	cow corral	0	0	0	0	0	0	0	0	0	0
1127	203	storeroom	0	0	0	0	0	0	0	0	0	1
1128	203	domicile	0	0	0	0	0	0	0	0	0	1
1129	203	chicken coop	0	0	0	0	0	0	0	0	0	1
1130	203	piled material	0	0	0	0	0	0	0	0	0	0
1131	204	latrine	0	0	0	0	0	0	0	0	0	0
1132	204	goat corral	0	0	0	0	0	0	0	0	0	1
1133	204	kitchen	0	0	0	0	0	0	0	0	0	1
1134	204	domicile	4	0	2	1	0	0	0	7	1	1
1135	205	latrine	0	0	0	0	0	0	0	0	0	0
1136	205	goat corral	0	0	0	0	0	0	0	0	0	1
1137	205	pig corral	1	1	1	0	0	0	0	3	1	1
1138	205	kitchen	0	0	0	0	0	0	0	0	0	1
1139	205	domicile	0	0	0	0	0	0	0	0	0	1
1140	205	chicken coop	0	0	0	0	0	0	0	0	0	1
1141	205	granary	5	0	2	0	0	1	2	10	1	1
1142	206	latrine	0	0	0	0	0	0	0	0	0	0
1143	206	cow corral	0	0	0	0	0	0	0	0	0	0
1144	206	storeroom	0	0	0	0	0	0	0	0	0	1
1145	206	oven	0	0	0	0	0	0	0	0	0	0
1146	207	pig corral	0	0	0	0	0	0	0	0	0	1
1147	207	domicile	0	0	0	0	0	0	0	0	0	1
1148	208	latrine	0	0	0	0	0	0	0	0	0	0
1149	208	goat corral	0	0	0	0	0	0	0	0	0	1
1150	208	pig corral	0	0	0	0	1	0	0	1	1	1
1151	208	storeroom	0	0	0	0	0	0	0	0	0	1
1152	208	domicile	0	0	0	0	0	0	0	0	0	1
1153	208	chicken coop	0	0	0	0	0	0	0	0	0	1
1154	209	tree with chickens	0	0	0	0	0	0	0	0	0	0
1155	209	latrine	0	0	0	0	0	0	0	0	0	0
1156	209	goat corral	0	0	0	0	0	0	0	0	0	1
1157	209	pig corral	0	0	0	0	0	0	0	0	0	1
1158	209	kitchen	0	0	0	0	0	0	0	0	0	1
1159	209	domicile	1	2	4	1	0	0	0	8	1	1
1160	210	tree with chickens	0	0	0	0	0	0	0	0	0	0
1161	210	latrine	0	0	0	0	0	0	0	0	0	0
1162	210	goat corral	0	0	0	0	0	0	0	0	0	1
1163	210	pig corral	0	0	0	0	0	0	0	0	0	1
1164	210	kitchen	0	0	0	0	0	0	0	0	0	1
1165	210	storeroom	0	0	0	0	0	0	0	0	0	1
1166	210	domicile	0	0	0	0	0	0	0	0	0	1
1167	210	chicken coop	0	0	0	0	0	0	0	0	0	1
1168	211	domicile	0	0	0	0	0	0	0	0	0	1
1169	212	goat corral	0	0	1	0	1	0	0	2	1	1
1170	212	pig corral	0	0	0	0	0	0	0	0	0	1
1171	212	pig corral	4	2	2	3	0	0	0	11	1	1
1172	212	cow corral	0	0	0	0	0	0	0	0	0	0
1173	212	domicile	0	0	0	0	0	0	3	3	1	1
1174	212	open shed	0	0	0	0	0	0	0	0	0	0
1175	212	granary	0	0	0	0	0	0	0	0	0	1
1176	213	tree with chickens	0	0	0	0	0	0	0	0	0	0
1177	213	latrine	0	0	0	0	0	0	0	0	0	0
1178	213	goat corral	0	0	0	0	0	0	0	0	0	1
1179	213	pig corral	0	0	0	0	0	0	0	0	0	1
1180	213	storeroom	0	0	0	0	0	0	0	0	0	1
1181	213	domicile	0	0	0	0	0	0	0	0	0	1
1182	213	chicken coop	0	0	0	0	0	0	0	0	0	1
1183	214	domicile	0	0	0	0	0	0	0	0	0	1
1184	215	goat corral	0	0	0	0	0	0	0	0	0	1
1185	215	goat corral	2	1	4	12	0	0	0	19	1	1
1186	215	pig corral	0	0	0	0	0	0	0	0	0	1
1187	215	pig corral	2	0	2	0	0	0	0	4	1	1
1188	215	cow corral	0	0	0	0	0	0	0	0	0	0
1189	215	storeroom	3	2	2	0	0	1	0	8	1	1
1190	215	domicile	0	0	0	0	0	0	0	0	0	1
1191	215	granary	7	7	24	9	1	0	0	48	1	1
1192	216	tree with chickens	0	0	0	0	0	0	0	0	0	0
1193	216	latrine	0	0	0	0	0	0	0	0	0	0
1194	216	goat corral	0	8	0	2	2	0	0	12	1	1
1195	216	pig corral	0	0	0	0	0	0	0	0	0	1
1196	216	cow corral	0	0	0	0	0	0	0	0	0	0
1197	216	domicile	2	1	3	6	0	1	0	13	1	1
1198	216	oven	0	0	0	0	0	0	0	0	0	0
1199	216	piled material	0	0	0	0	0	0	0	0	0	0
1200	216	granary	0	0	0	0	0	0	0	0	0	1
1201	217	latrine	0	0	0	0	0	0	0	0	0	0
1202	217	goat corral	3	1	3	5	1	0	0	13	1	1
1203	217	storeroom	0	0	0	0	0	0	0	0	0	1
1204	217	domicile	0	0	0	0	0	0	0	0	0	1
1205	218	tree with chickens	0	0	0	0	0	0	0	0	0	0
1206	218	goat corral	0	0	0	0	0	0	0	0	0	1
1207	218	pig corral	0	0	0	0	0	0	0	0	0	1
1208	218	kitchen	9	5	14	0	1	2	0	31	1	1
1209	218	cow corral	0	0	0	0	0	0	0	0	0	0
1210	218	domicile	0	1	3	1	0	0	0	5	1	1
1211	218	oven	0	0	0	0	0	0	0	0	0	0
1212	218	piled material	0	0	0	0	0	0	0	0	0	0
1213	219	goat corral	0	0	0	0	0	0	0	0	0	1
1214	219	storeroom	4	0	2	1	5	0	0	12	1	1
1215	219	domicile	2	0	0	0	0	0	0	2	1	1
1216	219	oven	0	0	0	0	0	0	0	0	0	0
1217	220	goat corral	0	0	0	0	0	0	0	0	0	1
1218	220	pig corral	0	0	0	0	0	0	0	0	0	1
1219	220	kitchen	0	0	0	0	0	0	0	0	0	1
1220	220	storeroom	0	0	0	0	0	0	0	0	0	1
1221	220	domicile	0	0	0	0	0	0	0	0	0	1
1222	221	goat corral	0	0	0	0	0	0	0	0	0	1
1223	221	goat corral	0	0	0	0	0	0	0	0	0	1
1224	221	domicile	0	0	0	0	0	0	0	0	0	1
1225	222	tree with chickens	0	0	0	0	0	0	0	0	0	0
1226	222	pig corral	0	0	0	0	0	0	0	0	0	1
1227	222	cow corral	0	0	0	0	0	0	0	0	0	0
1228	222	storeroom	0	0	0	0	0	0	0	0	0	1
1229	222	domicile	0	0	0	0	0	0	0	0	0	1
1230	222	fireplace	0	0	0	0	0	0	0	0	0	0
1231	222	oven	0	0	0	0	0	0	0	0	0	0
1232	222	piled material	0	0	0	0	0	0	0	0	0	0
1233	223	pig corral	0	0	0	0	0	0	0	0	0	1
1234	223	domicile	0	0	0	0	0	0	0	0	0	1
1235	224	goat corral	0	0	0	0	0	0	0	0	0	1
1236	224	kitchen	0	0	0	0	0	0	0	0	0	1
1237	224	kitchen	0	0	0	0	0	0	0	0	0	1
1238	224	storeroom	0	0	0	0	0	0	0	0	0	1
1239	224	domicile	0	0	0	0	0	0	0	0	0	1
1240	224	chicken coop	1	1	1	0	0	0	0	3	1	1
1241	224	piled material	0	0	0	0	0	0	0	0	0	0
1242	225	latrine	0	0	0	0	0	0	0	0	0	0
1243	225	goat corral	0	0	0	1	0	0	0	1	1	1
1244	225	pig corral	0	0	0	0	0	0	0	0	0	1
1245	225	kitchen	0	0	0	0	0	0	0	0	0	1
1246	225	storeroom	0	1	0	0	0	0	0	1	1	1
1247	225	domicile	0	0	0	0	0	0	0	0	0	1
1248	225	oven	0	0	0	0	0	0	0	0	0	0
1249	225	piled material	0	0	0	0	0	0	0	0	0	0
1250	225	nest	0	0	0	0	0	0	0	0	0	0
1251	225	nest	0	0	0	0	0	0	0	0	0	0
1252	225	nest	0	0	0	0	0	0	0	0	0	0
1253	226	latrine	0	0	0	0	0	0	0	0	0	0
1254	226	goat corral	0	0	0	0	0	0	0	0	0	1
1255	226	pig corral	0	0	0	0	0	0	0	0	0	1
1256	226	kitchen	0	0	0	0	0	0	0	0	0	1
1257	226	storeroom	5	7	15	3	0	0	0	30	1	1
1258	226	domicile	0	0	0	0	0	0	0	0	0	1
1259	226	chicken coop	0	0	0	0	0	0	0	0	0	1
1260	226	oven	0	0	0	0	0	0	0	0	0	0
1261	226	nest	0	0	0	0	0	0	0	0	0	0
1262	226	nest	0	0	0	0	0	0	0	0	0	0
1263	226	nest	0	0	0	0	0	0	0	0	0	0
1264	226	granary	0	0	0	0	0	0	0	0	0	1
1265	227	latrine	0	0	0	0	0	0	0	0	0	0
1266	227	goat corral	0	0	0	0	0	2	0	2	1	1
1267	227	pig corral	0	0	0	0	0	0	0	0	0	1
1268	227	cow corral	0	0	0	0	0	0	0	0	0	0
1269	227	storeroom	0	0	0	0	0	0	0	0	0	1
1270	227	domicile	0	0	0	0	0	0	0	0	0	1
1271	227	oven	0	0	0	0	0	0	0	0	0	0
1272	228	latrine	0	0	0	0	0	0	0	0	0	0
1273	228	goat corral	0	0	0	0	0	0	0	0	0	1
1274	228	pig corral	0	0	0	0	0	0	0	0	0	1
1275	228	kitchen	1	0	2	0	1	0	0	4	1	1
1276	228	storeroom	0	0	0	0	0	0	0	0	0	1
1277	228	domicile	0	0	0	0	0	0	0	0	0	1
1278	228	domicile	0	3	0	0	0	0	0	3	1	1
1279	228	oven	0	0	0	0	0	0	0	0	0	0
1280	229	tree with chickens	0	0	0	0	0	0	0	0	0	0
1281	229	tree with chickens	0	0	0	0	0	0	0	0	0	0
1282	229	pig corral	0	0	0	0	0	0	0	0	0	1
1283	229	pig corral	0	0	0	0	0	0	0	0	0	1
1284	229	domicile	0	1	2	0	0	0	0	3	1	1
1285	229	domicile	1	0	0	0	0	0	0	1	1	1
1286	229	chicken coop	0	0	0	0	0	0	0	0	0	1
1287	230	tree with chickens	0	0	0	0	0	0	0	0	0	0
1288	230	latrine	0	0	0	0	0	0	0	0	0	0
1289	230	pig corral	0	0	0	0	0	0	0	0	0	1
1290	230	kitchen	0	0	0	0	0	0	0	0	0	1
1291	230	storeroom	4	2	5	0	0	0	0	11	1	1
1292	230	domicile	0	0	0	0	0	0	0	0	0	1
1293	231	domicile	0	0	0	0	0	0	0	0	0	1
1294	232	domicile	0	0	0	0	0	0	0	0	0	1
1295	233	latrine	1	0	0	0	0	0	0	1	1	0
1296	233	kitchen	0	0	0	0	0	0	0	0	0	1
1297	233	domicile	0	0	0	0	0	0	0	0	0	1
1298	233	oven	0	0	0	0	0	0	0	0	0	0

## Sheet: Readme_Infestation
Variables	Definition
siteid	Bug collection site identification number
houseid	House identification number
ecotcat	Ecotope type (categorical)
	17 categories: domicile, kitchen, storeroom, goat corral, pig corral, chicken coop, granary, cow corral, horse corral, nest, tree with chicken, piled material, latrine, fireplace, oven, open shed, other
stageMa	Number of male bugs
stageFe	Number of female bugs
stageV	Number of fifth-instar nymphs
stageIV	Number of fourth-instar nymphs
stageIII	Number of third-instar nymphs
stageII	Number of second-instar nymphs
stageI	Number of first-instar nymphs
dvsite	Total number of live T. infestans captured in the site (count)
infested	House infestation by T. infestans (binary)
	0: not infested
	1: infested
mainecot	Main ecotopes (binary)
	0: No main ecotope (cow corral, horse corral, nest, tree with chicken, piled material, latrine, fireplace, oven, open shed, other)
	1: Main ecotopes (domicile, kitchen, storeroom, goat corral, pig corral, chicken coop, granary)

## Sheet: Readme_Feeding..._data
Variables	Definition
idsite	Bug collection site identification number
id_house_n	House identification number
idbug	T. infestans identification number
tempmax20h	Maximum temperature between 2000 and 0600 hours of the night preceding bug capture
ecotcat	Main ecotope (categorical)
	7 categories: domicile, kitchen, storeroom, goat corral, pig corral, chicken coop, granary
dvsite	Total number of live T. infestans captured per site (count)
stagecat	Bug developmental stage (late-stage bugs only; categorical)
	4 categories: male, female, V- and IV-instar nymphs
stage3	Bug developmental stage (late-stage bugs only; categorical)
	0: IV- and V-instar nymphs
	1: males
	2: females
sexstageV	Sex of fifth-instar nymphs (categorical)
	2 categories: female, male
orinacorr	Presence of colorless urine adjusted for overnight temperature (binary)
	0: No
	1: Yes
nutricat	Engorgement status (categorical)
	4 categories: unfed, little-, medium-, fully-fed bugs
nutribin	Engorgement status (binary)
	0: unfed and little-fed bugs
	1: medium- and fully-fed bugs
weight	Total body weight (mg)
length	Total body length (mm)
gravid	Presence of chorionated eggs in female bugs (binary)
	0: No chorionated eggs
	1: At least one chorionated egg
noeggs	Number of chorionated eggs in female bugs
bloodmeal identification:
human	Bloodmeal on human (binary)
chicken	Bloodmeal on chicken (binary)
dog	Bloodmeal on dog (binary)
cat	Bloodmeal on cat (binary)
goat	Bloodmeal on goat (binary)
pig	Bloodmeal on pig (binary)
rodent	Bloodmeal on rodent (binary)
react	Reactive bugs (positive against any of the tested antisera in the ELISA assay; binary)
unmixed	Single bloodmeal source (positive against only one of the antisera tested; binary)
	For all of these variables:
	0: No
	1: Yes
logitpflight	Individual probability of flight initiation of adult bugs using the logistic regression model described in [17]
flier5	Potential fliers (adult T. infestans bugs with a probability of flight initiation greater than 0.05; binary)
	0: No
	1: Yes

## Sheet: Feeding_fecund_flight_data
idsite	id_house_n	idbug	tempmax20h	ecotcat	dvsite	stagecat	stage3	sexstageV	orinacorr	nutricat	nutribin	weight	length	gravid	noeggs	human	chicken	dog	cat	goat	pig	rodent	react	unmixed	logitpflight	flier5
1	2	95	26.9	Domicile	2	Males	1		0	Little fed	0	279.2	25.42			1	0	0	0	0	0	0	1	1	-6.88017	0
1	2	493	26.9	Domicile	2	Females	2		0	Little fed	0	501.7	27.26	1	31	1	0	0	0	0	0	0	1	1	-31.5156	0
2	7	5	26.9	Domicile	16	Females	2		0	Little fed	0	327.2	26.3	1	15	1	0	0	0	0	0	0	1	1	-10.1545	0
2	7	18	26.9	Domicile	16	Males	1		1	Little fed	0	256.8	24.38			1	0	0	0	0	0	0	1	1	-6.02334	0
2	7	80	26.9	Domicile	16	Fifth instars	0			Medium fed	1	378.8	21.32			1	0	0	0	0	0	0	1	1
2	7	123	26.9	Domicile	16	Males	1		0	Little fed	0	241.7	24.42			1	0	0	0	0	0	0	1	1	-4.93802	0
2	7	154	26.9	Domicile	16	Fifth instars	0	Female	0	Little fed	0	280.1	20.32			1	0	0	0	0	0	0	1	1
2	7	185	26.9	Domicile	16	Males	1		0	Medium fed	1	236.7	24.82			1	0	0	0	0	0	0	1	1	-4.3864	0
2	7	223	26.9	Domicile	16	Males	1		0	Medium fed	1	310.6	25.1			1	0	0	0	0	0	0	1	1	-9.98833	0
2	7	287	26.9	Domicile	16	Males	1		0	Medium fed	1	292.6	24.48			1	0	0	0	0	0	0	1	1	-8.97205	0
2	7	317	26.9	Domicile	16	Females	2		0	Fully fed	1	381.8	26.42	1	16	1	1	0	0	0	0	0	1	0	-15.9247	0
2	7	325	26.9	Domicile	16	Females	2		1	Medium fed	1	349.9	27	0	0	1	0	0	0	0	0	0	1	1	-11.5029	0
2	7	341	26.9	Domicile	16	Females	2		0	Medium fed	1	366.5	26.42	1	28	1	0	0	0	0	0	0	1	1	-14.1132	0
2	7	369	26.9	Domicile	16	Males	1		1	Little fed	0	270.2	23.62			1	0	0	0	0	0	0	1	1	-7.82228	0
2	7	374	26.9	Domicile	16	Fifth instars	0	Female	0	Unfed	0	107.5	16.48			1	0	0	0	0	0	0	1	1
2	7	394	26.9	Domicile	16	Fifth instars	0	Female	1	Fully fed	1	482.2	22			1	0	0	0	0	0	0	1	1
2	7	395	26.9	Domicile	16	Females	2		0	Medium fed	1	431.6	26.38	1	19	1	0	0	0	0	0	0	1	1	-22.7542	0
2	7	486	26.9	Domicile	16	Females	2		0	Little fed	0	429.5	26.6	1	23	1	0	0	0	0	0	0	1	1	-21.9225	0
3	8	29	32.5	Domicile	3	Females	2		1	Little fed	0	387.2	26.18	1	5	1	0	0	0	0	0	0	1	1	-14.6324	0
3	8	162	32.5	Domicile	3	Females	2		1	Medium fed	1	290.2	25.64	0	0	1	0	0	0	0	0	0	1	1	-5.15656	0
3	8	372	32.5	Domicile	3	Females	2		0	Medium fed	1	382.9	25.08	1	18	1	0	0	0	0	0	0	1	1	-16.2741	0
4	12	15	28.9	Domicile	32	Fourth instars	0		0	Unfed	0	23.3	10.82			0	1	0	0	0	0	0	1	1
4	12	47	28.9	Domicile	32	Fifth instars	0	Male	1	Medium fed	1		18.48			0	1	0	0	0	0	0	1	1
4	12	62	28.9	Domicile	32	Fifth instars	0	Male	0	Little fed	0	113.7	17.44			0	1	0	0	0	0	0	1	1
4	12	84	28.9	Domicile	32	Fourth instars	0		0	Little fed	0	76.7	12.38			0	1	0	0	0	0	0	1	1
4	12	117	28.9	Domicile	32	Males	1		0	Unfed	0	252.5	24.52			0	1	0	0	0	0	0	1	1	-4.74423	0
4	12	149	28.9	Domicile	32	Fifth instars	0	Male	0	Medium fed	1	168.6	19.26			0	1	0	0	0	0	0	1	1
4	12	182	28.9	Domicile	32	Fifth instars	0	Female	1	Fully fed	1	376.1	20.86			0	1	0	0	0	0	0	1	1
4	12	183	28.9	Domicile	32	Fourth instars	0		0	Fully fed	1	126.7	13.46			0	1	0	0	0	0	0	1	1
4	12	295	28.9	Domicile	32	Fifth instars	0	Male	0	Medium fed	1	353.8	19.56			0	1	0	0	0	0	0	1	1
4	12	357	28.9	Domicile	32	Fourth instars	0		0	Unfed	0	110.7	13.4			0	1	0	0	0	0	0	1	1
4	12	455	28.9	Domicile	32	Fifth instars	0	Male	1	Fully fed	1	106.8	19.48			0	1	0	0	0	0	0	1	1
4	12	475	28.9	Domicile	32	Fifth instars	0	Male	0	Little fed	0	146.7	16.7			0	1	0	0	0	0	0	1	1
4	12	487	28.9	Domicile	32	Fifth instars	0	Female	0	Little fed	0	279.1	17.76			0	1	0	0	0	0	0	1	1
4	12	541	28.9	Domicile	32	Fifth instars	0	Female	0	Unfed	0	348.9	17.36			0	1	0	0	0	0	0	1	1
5	13	17	28.9	Domicile	22	Fifth instars	0	Female	0	Unfed	0	77.2	16.42			0	1	0	0	0	0	0	1	1
5	13	44	28.9	Domicile	22	Males	1		0	Little fed	0	303.2	26.58			0	0	0	0	1	0	0	1	1	-6.8929	0
5	13	140	28.9	Domicile	22	Males	1		0	Little fed	0	264	23.68			0	0	0	0	0	0	0	0		-6.35279	0
5	13	143	28.9	Domicile	22	Females	2		0	Unfed	0	239.2	25.16	0	0	0	1	0	0	0	0	0	1	1	-3.48338	0
5	13	175	28.9	Domicile	22	Fourth instars	0		1	Fully fed	1	115.5	13.68			0	1	0	0	0	0	0	1	1
5	13	177	28.9	Domicile	22	Females	2		0	Little fed	0	293.1	26.68	0	0	0	1	0	0	0	0	0	1	1	-6.02469	0
5	13	189	28.9	Domicile	22	Fifth instars	0	Male	0	Medium fed	1	384.5	21.18			0	1	0	0	0	0	0	1	1
5	13	350	28.9	Domicile	22	Fifth instars	0		0	Unfed	0	89	16.72
5	13	351	28.9	Domicile	22	Fourth instars	0		0	Unfed	0	30.6	12
5	13	356	28.9	Domicile	22	Fourth instars	0		0	Unfed	0	29.7	11.18			0	1	0	0	0	0	0	1	1
5	13	375	28.9	Domicile	22	Females	2		0	Little fed	0	310.3	26.58	1	13	0	1	0	0	0	0	0	1	1	-7.47645	0
5	13	419	28.9	Domicile	22	Males	1		0	Unfed	0	227.6	24.44			0	0	1	0	0	0	0	1	1	-3.20759	0
5	13	435	28.9	Domicile	22	Fifth instars	0	Female	0	Unfed	0	111.9	17.06			0	0	1	0	0	0	0	1	1
5	13	437	28.9	Domicile	22	Males	1		0	Unfed	0	203.1	24.58												-1.9546	1
5	13	447	28.9	Domicile	22	Females	0		0	Unfed	0	81.8	16.18			0	1	0	0	0	0	0	1	1	-0.584101	1
5	13	511	28.9	Domicile	22	Males	1		0	Little fed	0	341.6	25.4			1	0	0	0	0	0	0	1	1	-12.0056	0
5	13	525	28.9	Domicile	22	Males	1		0	Unfed	0	206.2	24.12			0	1	0	0	0	0	0	1	1	-2.25676	1
5	13	537	28.9	Domicile	22	Fourth instars	0		0	Medium fed	1	106.3	13.88			0	1	0	0	0	0	0	1	1
6	14	289	32.5	Domicile	1	Females	2		1	Medium fed	1	407	27.6	1	7	1	0	0	0	0	0	0	1	1	-14.4866	0
7	15	198	32.5	Domicile	1	Females	2		0	Medium fed	1	227.9	25.38	0	0	0	0	0	0	0	0		0		-1.21905	1
8	16	7	28.9	Domicile	12	Fourth instars	0		1	Little fed	0	74.4	12.16
8	16	56	28.9	Domicile	12	Males	1		0	Medium fed	1	342.6	26			1	0	0	0	0	0	0	1	1	-11.2381	0
8	16	194	28.9	Domicile	12	Females	2		0	Medium fed	1	348.1	25.74	1	3	1	0	0	0	0	0	0	1	1	-12.2216	0
8	16	209	28.9	Domicile	12	Fifth instars	0		0	Medium fed	1	305.3	19.6			1	0	0	0	0	0	0	1	1
8	16	220	28.9	Domicile	12	Males	1		0	Little fed	0	215.3	23.88			1	0	0	0	0	0	0	1	1	-2.81325	1
8	16	282	28.9	Domicile	12	Fourth instars	0		1	Fully fed	1	110.7	13.3			1	0	0	0	0	0	0	1	1
8	16	306	28.9	Domicile	12	Fourth instars	0		0	Little fed	0	26.5	10.08
8	16	313	28.9	Domicile	12	Females	2		0	Little fed	0	247.2	25.46	1	14	1	0	0	0	0	0	0	1	1	-3.78444	0
8	16	365	28.9	Domicile	12	Females	2		1	Medium fed	1	437.1	26.06	1	23	1	0	0	0	0	0	0	1	1	-23.5395	0
8	16	379	28.9	Domicile	12	Males	1		1	Little fed	0	283.6	23.94			1	0	0	0	0	0	0	1	1	-7.86602	0
8	16	485	28.9	Domicile	12	Males	1		1	Little fed	0	311.4	24.4			1	0	0	0	0	0	0	1	1	-10.119	0
9	19	39	28.9	Domicile	4	Males	2		0	Little fed	0	315.7	24.96			1	0	0	0	0	0	0	1	1	-9.822	0
9	19	88	28.9	Domicile	4	Males	1	Male	0	Little fed	0	323	26.28			1	0	0	0	0	0	0	1	1	-8.92139	0
9	19	371	28.9	Domicile	4	Males	1	Male	1	Fully fed	1	395.1	25.96			1	0	0	0	0	0	0	1	1	-17.6548	0
9	19	613	28.9	Domicile	4	Males	1
10	20	30	26.9	Domicile	8	Females	2		0	Unfed	0	221.5	25.72												-3.18731	0
10	20	174	32.5	Domicile	8	Fifth instars	0	Male	1	Fully fed	1	314.3	19.2			1	0	0	0	0	0	0	1	1
10	20	181	32.5	Domicile	8	Females	2		0	Little fed	0	364.4	26.28	1	19	0	0	1	0	0	0	0	1	1	-11.687	0
10	20	195	32.5	Domicile	8	Fifth instars	0	Female	0	Unfed	0	143.5	17.6			0	0	1	0	0	0	0	1	1
10	20	397	32.5	Domicile	8	Fifth instars	0	Male	1	Fully fed	1	365.7	19.4			1	0	0	0	1	0	0	1	0
10	20	402	32.5	Domicile	8	Fifth instars	0	Female	0	Little fed	0	168.5	17.42			1	0	0	0	1	0	0	1	0
10	20	504	32.5	Domicile	8	Fourth instars	0		1	Fully fed	1	115.5	13.8			0	0	0	0	1	0	0	1	1
10	20	548	26.9	Domicile	8	Males	1		0	Unfed	0	141.3	23.32												-1.47487	1
12	25	9	32.5	Kitchen	31	Fifth instars	0	Female	0	Medium fed	1	323.4	19.22			0	1	0	0	0	0	0	1	1
12	25	10	32.5	Kitchen	31	Females	2		0	Medium fed	1	303.5	23.14	1	15	0	1	0	0	0	0	0	1	1	-9.52128	0
12	25	11	32.5	Kitchen	31	Fifth instars	0		0	Medium fed	1	343.5	19.42			0	1	0	0	0	0	0	1	1
12	25	55	32.5	Kitchen	31	Males	1		0	Little fed	0	290.2	24.36			0	1	0	0	0	0	0	1	1	-6.47185	0
12	25	68	32.5	Kitchen	31	Males	1		1	Little fed	0	364.8	25			0	1	0	0	0	0	0	1	1	-13.9755	0
12	25	120	32.5	Kitchen	31	Males	1		1	Little fed	0	351.9	24.6			0	1	0	0	0	0	0	1	1	-13.0477	0
12	25	121	32.5	Kitchen	31	Males	1		0	Little fed	0	238.1	22.7			0	1	0	0	0	0	0	1	1	-3.53509	0
12	25	141	32.5	Kitchen	31	Females	2		1	Fully fed	1	525.8	26.44	1	30	0	1	0	0	0	0	0	1	1	-36.4039	0
12	25	165	32.5	Kitchen	31	Fifth instars	0	Female	0	Little fed	0	301.4	19.64			0	1	0	0	0	0	0	1	1
12	25	168	32.5	Kitchen	31	Fifth instars	0	Female	0	Little fed	0	348	20.82			0	1	0	0	0	0	0	1	1
12	25	187	32.5	Kitchen	31	Fifth instars	0	Female		Medium fed	1	352.7	22.18			0	1	0	0	0	0	0	1	1
12	25	192	32.5	Kitchen	31	Fifth instars	0	Female	0	Medium fed	1	278.1	20.22			0	1	0	0	0	0	0	1	1
12	25	243	32.5	Kitchen	31	Males	1		0	Medium fed	1	264.3	23.06			0	1	0	0	0	0	0	1	1	-5.46152	0
12	25	244	32.5	Kitchen	31	Fifth instars	0	Male	1	Medium fed	1	327.6	18.62			0	1	0	0	0	0	0	1	1
12	25	247	32.5	Kitchen	31	Males	1		1	Unfed	0	317.7	25.2			0	1	0	0	0	0	0	1	1	-8.16814	0
12	25	265	32.5	Kitchen	31	Fifth instars	0	Female	0	Medium fed	1	341.2	22			0	1	0	0	0	0	0	1	1
12	25	316	32.5	Kitchen	31	Fifth instars	0	Female	0	Unfed	0	109.2	17.1			0	1	0	0	0	0	0	1	1
12	25	352	32.5	Kitchen	31	Females	2		1	Fully fed	1	451.8	25.88	1	12	0	1	0	0	0	0	0	1	1	-24.8613	0
12	25	465	32.5	Kitchen	31	Fifth instars	0	Female	1	Medium fed	1	479.5	20.76			0	1	0	0	0	0	0	1	1
12	25	476	32.5	Kitchen	31	Fifth instars	0	Male	0	Little fed	0	301.4	19.56			0	1	0	0	0	0	0	1	1
12	25	478	32.5	Kitchen	31	Males	1	Male	1	Little fed	0	289.2	24.12			0	1	0	0	0	0	0	1	1	-6.65164	0
12	25	483	32.5	Kitchen	31	Fifth instars	0	Male	1	Medium fed	1	353.9	19.94			0	1	0	0	0	0	0	1	1
12	25	496	32.5	Kitchen	31	Fifth instars	0	Male	0	Little fed	0	321.1	19.96			0	1	0	0	0	0	0	1	1
12	25	512	32.5	Kitchen	31	Females	2		1	Fully fed	1	459.1	26.08	1	13	0	1	0	0	0	0	0	1	1	-25.4952	0
12	25	515	32.5	Kitchen	31	Males	1		0	Unfed	0	287.4	24.08			0	1	0	0	0	0	0	1	1	-6.52351	0
12	25	526	32.5	Kitchen	31	Females	2		1	Fully fed	1	476.7	26.6	1	4	0	1	0	0	0	0	0	1	1	-26.9001	0
12	25	527	32.5	Kitchen	31	Males	1		0	Little fed	0	266.9	23.14			0	1	0	0	0	0	0	1	1	-5.61929	0
12	25	546	32.5	Kitchen	31	Fifth instars	0	Male	0	Medium fed	1	347.9	19.88			0	1	0	0	0	0	0	1	1
13	25	91	32.5	Domicile	5	Fifth instars	0	Male	1	Little fed	0	300.2	19.12			0	1	0	0	0	0	0	1	1
13	25	98	32.5	Domicile	5	Fourth instars	0		0	Fully fed	1	135.6	13.94			0	1	0	0	0	0	0	1	1
13	25	158	32.5	Domicile	5	Fifth instars	0	Female	0	Medium fed	1	314.2	19.34			0	1	0	0	0	0	0	1	1
13	25	186	32.5	Domicile	5	Females	2		1	Fully fed	1	444	25.36	1	12	0	1	0	0	0	0	0	1	1	-25.0792	0
13	25	443	32.5	Domicile	5	Fifth instars	0	Male	0	Little fed	0	288.7	19.52			0	1	0	0	0	0	0	1	1
14	28	14	28.9	Domicile	9	Fifth instars	0	Male	0	Unfed	0	107.5	16.12			0	0	0	0	0	1	0	1	1
14	28	26	28.9	Domicile	9	Males	1		0	Unfed	0	254	25.16												-4.40012	0
14	28	61	28.9	Domicile	9	Fifth instars	0	Female	0	Unfed	0	81.1	16.38			0	0	1	0	0	0	0	1	1
14	28	166	28.9	Domicile	9	Fourth instars	0		1	Medium fed	1	17.1	13.66			1	0	0	0	0	0	0	1	1
14	28	359	28.9	Domicile	9	Fourth instars	0		0	Unfed	0	96.5	10.34			0	0	0	0	0	0	0	0
14	28	454	28.9	Domicile	9	Males	1		0	Little fed	0	220.9	24.2			0	0	0	0	0	0	0	0		-2.95864	0
14	28	494	28.9	Domicile	9	Fifth instars	0	Male	0	Unfed	0	90.5	16.34			0	0	1	0	0	0	0	1	1
14	28	506	28.9	Domicile	9	Fifth instars	0	Male	0	Unfed	0	80.8	15.94			0	0	1	0	0	0	0	1	1
14	28	510	28.9	Domicile	9	Males	1		0	Unfed	0	190.4	26.2			0	0	1	0	0	0	0	1	1	-1.13279	1
15	29	380	28.9	Domicile	2	Males	1		0	Unfed	0	243.4				0	0	1	0	1	0	0	1	0
15	29	488	28.9	Domicile	2	Males	1		0	Little fed	0	316.3	24.48			0	0	0	0	0	1	0	1	1	-10.5394	0
16	32	3	28.9	Storeroom	45	Fifth instars	0	Female	0	Unfed	0	91.4	16.78			0	1	0	0	0	0	0	1	1
16	32	8	28.9	Storeroom	45	Fifth instars	0	Female	0	Medium fed	1	313.9	19.82			0	1	0	0	0	0	0	1	1
16	32	21	28.9	Storeroom	45	Fifth instars	0	Male	1	Fully fed	1	410.3	20.34			0	1	0	0	0	0	0	1	1
16	32	70	28.9	Storeroom	45	Fifth instars	0		0	Little fed	0	220.2	19.72
16	32	102	28.9	Storeroom	45	Females	2		0	Little fed	0	248.4	26.04	0	0	0	0	0	0	1	0	0	1	1	-3.53007	0
16	32	111	28.9	Storeroom	45	Fifth instars	0	Male	0	Medium fed	1	346.2	20			0	1	0	0	0	0	0	1	1
16	32	113	28.9	Storeroom	45	Females	2		1	Fully fed	1	440.4	26.38	1	18	0	1	0	0	0	0	0	1	1	-23.2218	0
16	32	122	28.9	Storeroom	45	Fourth instars	0		1	Fully fed	1	147.7	13.66			0	1	0	0	0	0	0	1	1
16	32	148	28.9	Storeroom	45	Fourth instars	0		0	Fully fed	1	125.9	13.88			0	1	0	0	0	0	0	1	1
16	32	157	28.9	Storeroom	45	Fourth instars	0		0	Medium fed	1	120.7	14.96			0	1	0	0	0	0	0	1	1
16	32	172	28.9	Storeroom	45	Fourth instars	0		1	Fully fed	1	122.9	13.98			0	0	0	0	1	0	0	1	1
16	32	173	28.9	Storeroom	45	Fifth instars	0	Female	0	Little fed	0	289.6	19.88			0	1	0	0	0	0	0	1	1
16	32	216	28.9	Storeroom	45	Fifth instars	0	Female	1	Medium fed	1	365.9	20.26			0	0	0	0	1	0	0	1	1
16	32	222	28.9	Storeroom	45	Fifth instars	0		0	Unfed	0	90.6	16.08
16	32	224	28.9	Storeroom	45	Males	1		1	Unfed	0	253.5	24.72			0	1	0	0	0	0	0	1	1	-4.6701	0
16	32	249	28.9	Storeroom	45	Fourth instars	0		1	Fully fed	1	135.9	14.2			0	1	0	0	0	0	0	1	1
16	32	251	28.9	Storeroom	45	Females	2		0	Medium fed	1	397.6	26.26	1	5	0	0	0	0	1	0	0	1	1	-17.3799	0
16	32	274	28.9	Storeroom	45	Females	2		0	Little fed	0	331	25.46	1	13	0	1	0	0	0	0	0	1	1	-10.7551	0
16	32	314	28.9	Storeroom	45	Fourth instars	0		1	Fully fed	1	148.7	15.12			0	1	0	0	0	0	0	1	1
16	32	322	28.9	Storeroom	45	Males	1		0	Little fed	0	267.1	24.26			0	0	0	0	1	0	0	1	1	-6.07271	0
16	32	323	28.9	Storeroom	45	Fifth instars	0	Female	0	Little fed	0	329.5	20.66			0	0	0	0	1	0	0	1	1
16	32	343	28.9	Storeroom	45	Fifth instars	0		0	Fully fed	1	438.8	21.3			0	1	0	0	0	0	0	1	1
16	32	368	28.9	Storeroom	45	Males	1		0	Unfed	0	163.7	24.26			0	1	0	0	0	0	0	1	1	-0.845708	1
16	32	391	28.9	Storeroom	45	Fifth instars	0	Male	0	Medium fed	1	327.5	20.2			0	0	0	0	1	0	0	1	1
16	32	415	28.9	Storeroom	45	Fifth instars	0	Female	0	Unfed	0	92.5	17.1			0	1	0	0	0	0	0	1	1
16	32	429	28.9	Storeroom	45	Females	2		0	Unfed	0	319.1	25.86	1	17	0	1	0	0	0	0	0	1	1	-9.04162	0
16	32	430	28.9	Storeroom	45	Males	1		0	Unfed	0	222.6	25.28			0	1	0	0	0	0	0	1	1	-2.55265	1
16	32	436	28.9	Storeroom	45	Fifth instars	0		0	Little fed	0	92.7	16.1
16	32	442	28.9	Storeroom	45	Fourth instars	0		0	Unfed	0	29.1	11.38			0	1	1	0	1	0	0	1	0
16	32	449	28.9	Storeroom	45	Fifth instars	0	Male	1	Medium fed	1	283.5	18.98			0	0	0	0	1	0	0	1	1
16	32	462	28.9	Storeroom	45	Females	2		1	Little fed	0	377.5	25.82	1	17	0	1	0	0	0	0	0	1	1	-15.6171	0
16	32	467	28.9	Storeroom	45	Fifth instars	0	Female	0	Medium fed	1	384.1	20.38			0	1	0	0	0	0	0	1	1
16	32	471	28.9	Storeroom	45	Males	1		0	Unfed	0	257.7	23.5			0	1	0	0	0	0	0	1	1	-5.98546	0
16	32	477	28.9	Storeroom	45	Fifth instars	0		0	Little fed	0	260.7	18.9
16	32	479	28.9	Storeroom	45	Males	1		1	Little fed	0	314.1	25.5			0	0	0	0	1	0	0	1	1	-8.98763	0
16	32	480	28.9	Storeroom	45	Fourth instars	0		0	Little fed	0	42.3	11.24			0	0	0	0	1	0	0	1	1
16	32	482	28.9	Storeroom	45	Females	2		0	Little fed	0	245.7	26	0	0	0	1	0	0	1	0	0	1	0	-3.40095	0
16	32	521	28.9	Storeroom	45	Males	1		1	Little fed	0	270.2	24.88			0	1	0	0	1	0	0	1	0	-5.77818	0
17	33	144	32.5	Domicile	5	Females	2		0	Medium fed	1	358.6	26.46	1	11	0	1	0	0	0	0	0	1	1	-10.7573	0
17	33	203	32.5	Domicile	5	Males	1		0	Medium fed	1	301	24.16			0	1	0	0	0	0	0	1	1	-7.79059	0
17	33	237	32.5	Domicile	5	Males	1		0	Unfed	0	263.2	23.4			0	1	0	0	0	0	0	1	1	-5.00931	0
17	33	393	32.5	Domicile	5	Fourth instars	0		0	Little fed	0	95.8	14.1			0	1	0	0	0	0	0	1	1
18	34	159	28.9	Domicile	3	Females	2		0	Medium fed	1	376.3	26	1	13	1	0	0	0	0	0	0	1	1	-15.1356	0
18	34	230	28.9	Domicile	3	Fifth instars	0	Female	0	Medium fed	1	264.1	19.3			1	0	0	0	0	0	0	1	1
18	34	473	28.9	Domicile	3	Fifth instars	0	Male	1	Little fed	0	210.7	17.26			1	0	0	0	0	0	0	1	1
19	35	57	28.9	Domicile	10	Fourth instars	0		0	Little fed	0	97.6	13.8			1	0	0	0	0	0	0	1	1
19	35	259	28.9	Domicile	10	Fifth instars	0	Female	0	Medium fed	1	274	18.78			0	1	1	0	1	0	0	1	0
19	35	318	28.9	Domicile	10	Fifth instars	0		0	Little fed	0	212.8	17.9
19	35	335	28.9	Domicile	10	Fifth instars	0	Male	0	Medium fed	1	220.8	17.6			0	0	1	0	0	0	0	1	1
19	35	387	28.9	Domicile	10	Females	2		0	Unfed	0	299	25.4	1	18	1	0	0	0	0	1	0	1	0	-7.69577	0
19	35	403	28.9	Domicile	10	Males	1		0	Unfed	0	209.8	23.1			1	0	0	0	0	0	0	1	1	-2.89868	1
19	35	503	28.9	Domicile	10	Fifth instars	0	Female	1	Medium fed	1	228.8	18.48			0	0	1	0	0	0	0	1	1
20	38	43	32.5	Domicile	14	Fourth instars	0		1	Fully fed	1	135.1	13.86			0	0	1	0	0	0	0	1	1
20	38	45	32.5	Domicile	14	Fourth instars	0		0	Medium fed	1	149	15			0	1	0	0	0	0	0	1	1
20	38	78	32.5	Domicile	14	Fifth instars	0	Female	0	Little fed	0	258.1	20			0	1	0	0	0	0	0	1	1
20	38	115	32.5	Domicile	14	Fourth instars	0		0	Medium fed	1	138.7	14.8			0	1	0	0	0	0	0	1	1
20	38	124	32.5	Domicile	14	Fourth instars	0		0	Little fed	0	51.2	12.22			0	0	1	0	0	0	0	1	1
20	38	204	32.5	Domicile	14	Fifth instars	0	Female	0	Little fed	0	235.7	19.06			0	1	0	0	0	0	0	1	1
20	38	302	32.5	Domicile	14	Males	1		1	Little fed	0	339.7	25.02			0	1	0	0	0	0	0	1	1	-10.829	0
20	38	305	32.5	Domicile	14	Fourth instars	0		0	Fully fed	1	119.8	13.94			0	1	0	0	0	0	0	1	1
20	38	420	32.5	Domicile	14	Fourth instars	0		0	Little fed	0	107.6	13.76			0	1	0	0	0	0	0	1	1
20	38	422	32.5	Domicile	14	Males	1		0	Unfed	0	212.2	24.5			0	1	0	0	0	0	0	1	1	-0.835413	1
20	38	463	32.5	Domicile	14	Females	2		0	Unfed	0	330.3	26.98	1	15	0	1	0	0	0	0	0	1	1	-7.25522	0
20	38	550	32.5	Domicile	14	Fifth instars	0	Female	0	Unfed	0	40.7	11.6			1	0	0	0	0	0	0	1	1
20	38	551	32.5	Domicile	14	Fifth instars	0		0	Unfed	0	94.9	17.3
21	39	472	32.5	Domicile	1	Females	2		0	Little fed	0	371	26												-12.9346	0
22	43	32	26.9	Domicile	13	Females	2		1	Medium fed	1	401.3	26.16	1	11	1	0	0	0	0	0	0	1	1	-18.9408	0
22	43	46	26.9	Domicile	13	Females	2		0	Little fed	0	279.5	26.7	0	0	0	0	1	0	0	0	0	1	1	-5.90556	0
22	43	130	26.9	Domicile	13	Females	2		0	Medium fed	1	417.9	26	1	7	1	0	0	0	0	0	0	1	1	-21.6409	0
22	43	218	26.9	Domicile	13	Males	1		0	Little fed	0	279.2	25.1			1	0	0	0	0	0	0	1	1	-7.16152	0
22	43	277	26.9	Domicile	13	Fourth instars	0		0	Medium fed	1	140.5	14.2			1	0	0	0	0	0	0	1	1
22	43	331	26.9	Domicile	13	Females	2		0	Little fed	0	406.1	25.3	1	13	1	0	0	0	0	0	0	1	1	-21.5582	0
22	43	342	26.9	Domicile	13	Fifth instars	0	Male	0	Medium fed	1	284.6	18.74			0	0	1	0	0	0	0	1	1
22	43	358	26.9	Domicile	13	Fifth instars	0	Female	1	Medium fed	1	328.5	24.26			1	0	0	0	0	0	0	1	1
22	43	363	26.9	Domicile	13	Males	1		1	Little fed	0	295.6	23.84			1	0	0	0	0	0	0	1	1	-10.0501	0
22	43	399	26.9	Domicile	13	Females	2		1	Little fed	0	435.6	26.88	1	26	1	0	0	0	0	0	0	1	1	-22.1489	0
23	40	12	32.5	Domicile	29	Females	2		0	Fully fed	1	376	25.32	1	7	1	0	0	0	0	0	0	1	1	-14.8343	0
23	40	20	32.5	Domicile	29	Females	2		0	Medium fed	1	368.7	25.24	1	21	1	0	0	0	0	0	0	1	1	-14.0273	0
23	40	23	32.5	Domicile	29	Males	1		0	Medium fed	1	281.7	25.22			1	0	0	0	0	0	0	1	1	-4.8479	0
23	40	69	32.5	Domicile	29	Fifth instars	0	Female	1	Medium fed	1	330.3	20.3			1	0	0	0	0	0	0	1	1
23	40	77	32.5	Domicile	29	Fifth instars	0	Female	1	Fully fed	1	375.4	19.12			1	0	0	0	0	0	0	1	1
23	40	83	32.5	Domicile	29	Females	2		0	Little fed	0	304.1	26.06			1	0	0	0	0	0	0	1	1	-5.91737	0
23	40	128	32.5	Domicile	29	Fifth instars	0	Female	0	Medium fed	1	410.2	21.48			1	0	0	0	0	0	0	1	1
23	40	133	32.5	Domicile	29	Males	1		0	Little fed	0	235	23.98												-2.37594	1
23	40	137	32.5	Domicile	29	Males	1		0	Little fed	0	343.9	25.4			1	0	0	0	0	0	0	1	1	-10.7191	0
23	40	150	32.5	Domicile	29	Fourth instars	0		0	Unfed	0	50.6	12.76			1	0	0	0	0	0	0	1	1
23	40	151	32.5	Domicile	29	Females	2		1	Medium fed	1	374.7	25.88	1	12	1	0	0	0	0	0	0	1	1	-13.6048	0
23	40	167	32.5	Domicile	29	Fourth instars	0		0	Little fed	0	44.4	11.16			0	0	1	0	0	0	0	1	1
23	40	184	32.5	Domicile	29	Fourth instars	0		0	Fully fed	1	140.6	14.06			1	0	0	0	0	0	0	1	1
23	40	202	32.5	Domicile	29	Fifth instars	0	Female	1	Medium fed	1	243.3	18.46			1	0	0	0	0	0	0	1	1
23	40	238	32.5	Domicile	29	Fifth instars	0	Male	0	Unfed	0	86.5	15.3			0	1	0	0	0	0	0	1	1
23	40	248	32.5	Domicile	29	Fourth instars	0		0	Unfed	0	25	11			0	0	0	0	0	0		0
23	40	261	32.5	Domicile	29	Fifth instars	0	Male	0	Medium fed	1	335.5	19.72			1	0	0	0	0	0	0	1	1
23	40	288	32.5	Domicile	29	Fourth instars	0		0	Unfed	0	37.7	12.1			0	0	1	0	0	0	0	1	1
23	40	291	32.5	Domicile	29	Fifth instars	0	Female	1	Medium fed	1	369.9	19.86			1	0	0	0	0	0	0	1	1
23	40	310	32.5	Domicile	29	Fifth instars	0	Male	0	Little fed	0	153.8	17.9			1	0	0	0	0	0	0	1	1
23	40	339	32.5	Domicile	29	Fifth instars	0	Female	0	Little fed	0	333.8	20.78			1	0	0	0	0	0	0	1	1
23	40	345	32.5	Domicile	29	Fifth instars	0	Male	0	Unfed	0	100	15.74			0	0	1	0	0	0	0	1	1
23	40	366	32.5	Domicile	29	Fourth instars	0		0	Unfed	0	31	11.36
23	40	418	32.5	Domicile	29	Females	2		0	Little fed	0	311.5	25.24	1	12	1	0	0	0	0	0	0	1	1	-7.49857	0
23	40	424	32.5	Domicile	29	Males	1		0	Little fed	0	307.6	25.14			1	0	0	0	0	0	0	1	1	-7.23836	0
23	40	425	32.5	Domicile	29	Males	1		1	Medium fed	1	286.4	24.1			1	0	0	0	0	0	0	1	1	-6.4044	0
23	40	490	32.5	Domicile	29	Fifth instars	0	Male	0	Little fed	0	147.2	15.9			1	0	0	0	0	0	0	1	1
23	40	492	32.5	Domicile	29	Fifth instars	0	Male	1	Medium fed	1	281.5	18.2			1	0	0	0	0	0	0	1	1
23	40	532	32.5	Domicile	29	Females	2		0	Medium fed	1	314.1	27.34	0	0	1	0	0	0	0	0	0	1	1	-5.52042	0
24	45	607	32.5	Domicile	1	Females	2		0	Fully fed	1	474.2	25.86												-28.7962	0
25	46	31	34.4	Domicile	41	Fifth instars	0	Female	1	Fully fed	1	409.8	21			1	0	0	0	0	0	0	1	1
25	46	34	34.4	Domicile	41	Fifth instars	0	Female	1	Fully fed	1	348.1	20.08			1	0	0	0	0	0	0	1	1
25	46	52	34.4	Domicile	41	Fifth instars	0	Male	1	Fully fed	1	382.4	19.26			1	0	0	0	0	0	0	1	1
25	46	53	34.4	Domicile	41	Fifth instars	0	Female	1	Little fed	0	240.1	18.24			1	0	0	0	0	0	0	1	1
25	46	75	34.4	Domicile	41	Fourth instars	0		0	Medium fed	1	127.2	14.26			1	0	0	0	0	0	0	1	1
25	46	109	34.4	Domicile	41	Fifth instars	0	Female	0	Little fed	0	175.4	17.86			1	0	0	0	0	0	0	1	1
25	46	116	34.4	Domicile	41	Females	2		0	Little fed	0	437.3	26.38	1	18	1	0	0	0	0	0	0	1	1	-20.3846	0
25	46	156	34.4	Domicile	41	Fourth instars	0		1	Little fed	0	114.7	13.24			1	0	0	0	0	0	0	1	1
25	46	170	34.4	Domicile	41	Fifth instars	0	Male	1	Medium fed	1	341.7	18.92			1	0	0	0	0	0	0	1	1
25	46	176	34.4	Domicile	41	Fourth instars	0		0	Fully fed	1	146.5	14.4			1	0	0	0	0	0	0	1	1
25	46	180	34.4	Domicile	41	Fifth instars	0	Female	1	Fully fed	1	495.7	21.18			1	0	0	0	0	0	0	1	1
25	46	208	34.4	Domicile	41	Fourth instars	0		0	Medium fed	1	108.6	14.08			1	0	0	0	0	0	0	1	1
25	46	279	34.4	Domicile	41	Fifth instars	0	Female	1	Medium fed	1	378	20.66			1	0	0	0	0	0	0	1	1
25	46	293	34.4	Domicile	41	Females	2		1	Little fed	0	380.7	26.4	1	7	1	0	0	0	0	0	0	1	1	-12.6006	0
25	46	301	34.4	Domicile	41	Fifth instars	0	Female	0	Little fed	0	298.4	20.58			1	0	0	0	0	0	0	1	1
25	46	307	34.4	Domicile	41	Fifth instars	0	Male	0	Little fed	0	326	19.68			1	0	0	0	0	0	0	1	1
25	46	327	34.4	Domicile	41	Fifth instars	0	Male	1	Fully fed	1	342.1	18.44			1	0	0	0	0	0	0	1	1
25	46	332	34.4	Domicile	41	Fifth instars	0	Male	0	Medium fed	1	364.2	19.6			1	0	0	0	0	0	0	1	1
25	46	364	34.4	Domicile	41	Fifth instars	0	Male	1	Fully fed	1	332.1	20.22			1	0	0	0	0	0	0	1	1
25	46	408	34.4	Domicile	41	Fifth instars	0	Female	0	Medium fed	1	363.5	19.78			1	0	0	0	0	0	0	1	1
25	46	411	34.4	Domicile	41	Fifth instars	0	Male	1	Medium fed	1	321.2	18.46			1	0	0	0	0	0	0	1	1
25	46	460	34.4	Domicile	41	Fourth instars	0		0	Little fed	0	108.2	14.28			1	0	0	0	0	0	0	1	1
25	46	481	34.4	Domicile	41	Fifth instars	0	Male	1	Fully fed	1	361.3	20.1			1	0	0	0	0	0	0	1	1
25	46	507	34.4	Domicile	41	Fifth instars	0	Male	0	Fully fed	1	409.3	19.4			1	0	0	0	0	0	0	1	1
25	46	513	34.4	Domicile	41	Males	1		1	Fully fed	1	429.5	24.72			1	0	0	0	0	0	0	1	1	-23.6878	0
25	46	531	34.4	Domicile	41	Males	1		0	Unfed	0	204.5	24.5			1	0	0	0	0	0	0	1	1	0.32462	1
25	46	535	34.4	Domicile	41	Fourth instars	0		0	Medium fed	1	113.2	13.88			1	0	0	0	0	0	0	1	1
25	46	552	34.4	Domicile	41	Females	2
26	47	67	34.4	Chicken coop	13	Fourth instars	0		0	Fully fed	1	106.1	13.34			0	1	0	0	0	0	0	1	1
26	47	188	34.4	Chicken coop	13	Fourth instars	0		0	Medium fed	1	100.2	13.58			0	1	0	0	0	0	0	1	1
26	47	226	34.4	Chicken coop	13	Fourth instars	0		1	Fully fed	1	110.5	13.5			0	1	0	0	0	0	0	1	1
26	47	229	34.4	Chicken coop	13	Fourth instars	0		1	Fully fed	1	127	13.94			0	1	0	0	0	0	0	1	1
26	47	231	34.4	Chicken coop	13	Females	2		0	Little fed	0	312	26.74	1	19	0	1	0	0	0	0	0	1	1	-5.09745	0
26	47	268	34.4	Chicken coop	13	Fourth instars	0		1	Medium fed	1	103.3	13.36			0	1	0	0	0	0	0	1	1
26	47	285	34.4	Chicken coop	13	Fourth instars	0		0	Medium fed	1	106.6	13.42			0	1	0	0	0	0	0	1	1
26	47	319	34.4	Chicken coop	13	Fifth instars	0	Male	0	Little fed	0	289.1	19.9			0	1	0	0	0	0	0	1	1
26	47	370	34.4	Chicken coop	13	Fourth instars	0			Medium fed	1	108.1	13.14			0	1	0	0	0	0	0	1	1
26	47	384	34.4	Chicken coop	13	Fifth instars	0	Female	0	Little fed	0	311.2	20.22			0	1	0	0	0	0	0	1	1
26	47	468	34.4	Chicken coop	13	Fourth instars	0		0	Fully fed	1	130.1	14.42			0	1	0	0	0	0	0	1	1
26	47	474	34.4	Chicken coop	13	Fourth instars	0		1	Fully fed	1	129.5	13.88			0	1	0	0	0	0	0	1	1
26	47	529	34.4	Chicken coop	13	Females	2		1	Little fed	0	447.4	26.94	1	23	0	1	0	0	0	0	0	1	1	-20.5059	0
27	48	36	26.8	Domicile	18	Females	2		1	Medium fed	1	412.2	26.74	1	11	0	1	0	0	0	0	0	1	1	-19.2508	0
27	48	76	26.8	Domicile	18	Females	2		0	Little fed	0	276.1	26.48	0	0	0	0	1	0	0	0	0	1	1	-5.87436	0
27	48	89	26.8	Domicile	18	Females	2		1	Little fed	0	411.4	26.52	1	18	1	0	0	0	0	0	0	1	1	-19.6023	0
27	48	196	26.8	Domicile	18	Males	1		0	Little fed	0	344.6	24.82			1	0	0	0	0	0	0	1	1	-14.1922	0
27	48	215	26.8	Domicile	18	Males	1	Male	0	Unfed	0	244.9	25.18			0	1	0	0	0	0	0	1	1	-4.71285	0
27	48	246	26.8	Domicile	18	Females	2		1	Medium fed	1	318.4	26.08	0	0	1	0	0	0	0	0	0	1	1	-9.62401	0
27	48	269	26.8	Domicile	18	Females	2		0	Medium fed	1	294.2	26.26	0	0	0	1	0	0	0	0	0	1	1	-7.36811	0
27	48	300	26.8	Domicile	18	Fifth instars	0	Male	1	Little fed	0	195.8	17.88			1	1	0	0	0	0	0	1	0
27	48	321	26.8	Domicile	18	Fifth instars	0	Female	0	Little fed	0	277.8	19.26			0	0	0	0	0	0	0	0
27	48	396	26.8	Domicile	18	Males	1		1	Medium fed	1	259.3	23.86			0	0	0	0	0	0	0	0		-6.6956	0
27	48	398	26.8	Domicile	18	Females	2		1	Unfed	0	341	26.56	1	18	0	1	0	0	0	0	0	1	1	-11.224	0
27	48	401	26.8	Domicile	18	Males	1		0	Unfed	0	223.1	24.64			0	1	0	0	0	0	0	1	1	-3.7656	0
27	48	426	26.8	Domicile	18	Males	1		1	Little fed	0	260.4	23.9			0	1	0	0	0	0	0	1	1	-6.74981	0
27	48	428	26.8	Domicile	18	Males	1	Female	0	Unfed	0	215	24.84			1	0	0	0	0	0	0	1	1	-3.27973	0
27	48	451	26.8	Domicile	18	Males	1		0	Little fed	0	291.4	24.48			0	1	0	0	0	0	0	1	1	-8.90112	0
27	48	456	26.8	Domicile	18	Males	1		0	Little fed	0	321.3	25.22			1	0	0	0	0	0	0	1	1	-10.9633	0
27	48	539	26.8	Domicile	18	Females	2		0	Little fed	0	234.8	26.94	1	2	0	0	0	0	0	0	0	0		-3.34945	0
27	48	540	26.8	Domicile	18	Females	2		1	Fully fed	1	411.6	25.1	1	13	0	1	0	0	0	0	0	1	1	-22.9445	0
28	50	49	26.8	Domicile	16	Fifth instars	0	Male	1	Little fed	0	214.6	18.08			1	0	0	0	0	0	0	1	1
28	50	79	26.8	Domicile	16	Males	1		0	Little fed	0	237.1	24.72			1	0	0	0	0	0	0	1	1	-4.51007	0
28	50	108	26.8	Domicile	16	Males	1		0	Unfed	0	206.9	25.04			0	0	0	0	0	0	0	0		-2.85756	1
28	50	155	26.8	Domicile	16	Males	1		0	Little fed	0	244.4	24.32			1	0	0	0	0	0	0	1	1	-5.22687	0
28	50	232	26.8	Domicile	16	Males	1		0	Unfed	0	192.4	25.14			1	0	0	0	0	0	0	1	1	-2.31202	1
28	50	270	26.8	Domicile	16	Males	1		0	Unfed	0	202.6	25.68			1	0	0	0	0	0	0	1	1	-2.50756	1
28	50	281	26.8	Domicile	16	Females	2		0	Little fed	0	250.8	24.66												-5.42884	0
28	50	348	26.8	Domicile	16	Fifth instars	0	Female	0	Unfed	0	89.1	16.3			1	0	0	0	0	0	0	1	1
28	50	427	26.8	Domicile	16	Males	1		1	Little fed	0	289	25.14			1	0	0	0	0	0	0	1	1	-7.98651	0
28	50	433	26.8	Domicile	16	Fifth instars	0	Female	0	Medium fed	1	358.4	20.32			1	0	0	0	0	0	0	1	1
28	50	470	26.8	Domicile	16	Fourth instars	0		0	Little fed	0	45.1	12.14			1	0	0	0	0	0	0	1	1
28	50	497	26.8	Domicile	16	Fifth instars	0	Male	1	Little fed	0	346.2	20.64			1	0	0	0	0	0	0	1	1
29	53	25	26.8	Storeroom	35	Fifth instars	0	Male	1	Medium fed	1	293	19.86			0	1	0	0	0	0	0	1	1
29	53	54	26.8	Storeroom	35	Fourth instars	0		0	Medium fed	1	92.4	12.62			0	1	0	0	0	0	0	1	1
29	53	92	26.8	Storeroom	35	Fifth instars	0	Male	0	Unfed	0	100.5	16.7			0	1	0	0	0	0	0	1	1
29	53	114	26.8	Storeroom	35	Fourth instars	0		0	Medium fed	1	107.3	13.48			0	1	0	0	0	0	0	1	1
29	53	119	26.8	Storeroom	35	Males	1		0	Little fed	0	287.2	25.02			1	0	0	0	0	0	0	1	1	-7.95011	0
29	53	139	26.8	Storeroom	35	Fourth instars	0		0	Fully fed	1	111.4	13.72			0	1	0	0	0	0	0	1	1
29	53	178	26.8	Storeroom	35	Fifth instars	0	Male	0	Medium fed	1	322.8	20.22			0	1	0	0	0	0	0	1	1
29	53	199	26.8	Storeroom	35	Fifth instars	0	Female	0	Unfed	0	77.4	16.4			0	1	0	0	0	0	0	1	1
29	53	200	26.8	Storeroom	35	Fifth instars	0	Male	1	Fully fed	1	360.8	20.1			0	1	0	0	0	0	0	1	1
29	53	234	26.8	Storeroom	35	Fifth instars	0	Female	0	Medium fed	1	355	19.82			0	1	0	0	0	0	0	1	1
29	53	242	26.8	Storeroom	35	Fourth instars	0		0	Unfed	0	31	10.94			0	1	0	0	0	0	0	1	1
29	53	253	26.8	Storeroom	35	Fourth instars	0		0	Medium fed	1	118.3	13.94			0	1	0	0	0	0	0	1	1
29	53	256	26.8	Storeroom	35	Fifth instars	0	Female	0	Little fed	0	292.9	20.44			0	1	0	0	0	0	0	1	1
29	53	262	26.8	Storeroom	35	Fourth instars	0		1	Medium fed	1	124.3	14.52			0	1	0	0	0	0	0	1	1
29	53	297	26.8	Storeroom	35	Males	1		0	Medium fed	1	270.2	23.4			0	1	0	0	0	0	0	1	1	-8.09841	0
29	53	326	26.8	Storeroom	35	Fourth instars	0		0	Medium fed	1	125.9	14.58			0	1	0	0	0	0	0	1	1
29	53	334	26.8	Storeroom	35	Males	1		0	Unfed	0	241.6	25.16			0	1	0	0	0	0	0	1	1	-4.52658	0
29	53	340	26.8	Storeroom	35	Fifth instars	0	Female	0	Little fed	0	304.8	20.46			0	1	0	0	0	0	0	1	1
29	53	353	26.8	Storeroom	35	Males	1		0	Unfed	0	273.1	24.32			0	1	0	0	0	0	0	1	1	-7.42206	0
29	53	355	26.8	Storeroom	35	Fifth instars	0	Male	0	Little fed	0	254.1	18.8			0	1	0	0	0	0	0	1	1
29	53	413	26.8	Storeroom	35	Fourth instars	0		0	Little fed	0	39.3	11.5			0	1	0	0	0	0	0	1	1
29	53	421	26.8	Storeroom	35	Males	1		0	Unfed	0	233.4	24.72			0	1	0	0	0	0	0	1	1	-4.29214	0
29	53	431	26.8	Storeroom	35	Males	1		0	Unfed	0	203	24.48			0	1	0	0	0	0	0	1	1	-2.88756	1
29	53	432	26.8	Storeroom	35	Fifth instars	0	Female	0	Little fed	0	296.6	19.76			0	1	0	0	0	0	0	1	1
29	53	434	26.8	Storeroom	35	Fifth instars	0	Female	0	Little fed	0	298.7	20.24			0	1	0	0	0	0	0	1	1
29	53	452	26.8	Storeroom	35	Females	2		0	Little fed	0	315	26.36	1	4	0	1	0	0	0	0	0	1	1	-9.00877	0
29	53	459	26.8	Storeroom	35	Fifth instars	0	Female	0	Medium fed	1	330.2	20.34			0	1	0	0	0	0	0	1	1
29	53	464	26.8	Storeroom	35	Fifth instars	0	Male	1	Little fed	0	313.7	19.74			0	1	0	0	0	0	0	1	1
29	53	469	26.8	Storeroom	35	Fourth instars	0		0	Unfed	0	38.8	11.74			0	1	0	0	0	0	0	1	1
29	53	524	26.8	Storeroom	35	Fourth instars	0		0	Fully fed	1	81	12.5			0	1	0	0	0	0	0	1	1
29	53	528	26.8	Storeroom	35	Fifth instars	0	Female	1	Little fed	0	351.3	21.34			0	1	0	0	0	0	0	1	1
30	55	97	26.8	Domicile	5	Males	1		1	Fully fed	1	302.8	23.76			1	0	0	0	0	0	0	1	1	-10.9743	0
30	55	160	26.8	Domicile	5	Females	2		1	Fully fed	1	428.9	25.92	1	18	1	0	1	0	0	0	0	1	0	-23.5333	0
30	55	328	26.8	Domicile	5	Males	1		1	Little fed	0	318.4	24.52			1	0	0	0	0	0	0	1	1	-11.6163	0
30	55	438	26.8	Domicile	5	Females	2		1	Fully fed	1	498.7	27.04	1	22	1	0	0	0	0	0	0	1	1	-31.7395	0
30	55	441	26.8	Domicile	5	Fourth instars	0		0	Medium fed	1	104.5	13.7			1	0	0	0	0	0	0	1	1
31	56	103	32.5	Domicile	5	Females	2		0	Fully fed	1	447	26.72	1	21	1	0	0	0	0	0	0	1	1	-21.8137	0
31	56	518	32.5	Domicile	5	Males	1		1	Little fed	0	301.7	25.36			1	0	0	0	0	0	0	1	1	-6.43414	0
32	57	99	32.5	Domicile	8	Females	2		1	Fully fed	1	449.9	25.56	1	14	1	0	0	0	0	0	0	1	1	-25.4873	0
32	57	129	32.5	Domicile	8	Females	2		1	Fully fed	1	461.3	25.96	1	14	1	0	0	0	0	0	0	1	1	-26.2257	0
32	57	145	32.5	Domicile	8	Males	1		0	Little fed	0	338.9	25.18			1	0	0	0	0	0	0	1	1	-10.4871	0
32	57	250	32.5	Domicile	8	Fifth instars	0	Female	1	Fully fed	1	497	20.56			1	0	0	0	0	0	0	1	1
32	57	264	32.5	Domicile	8	Females	2		1	Medium fed	1	458.5	26.54	1	26	1	0	0	0	0	0	0	1	1	-24.0833	0
32	57	404	32.5	Domicile	8	Females	2		0	Fully fed	1	447.7	25.84	1	9	1	0	0	0	0	0	0	1	1	-24.2964	0
32	57	406	32.5	Domicile	8	Males	1		0	Medium fed	1	298.5	24.2			1	0	0	0	0	0	0	1	1	-7.48173	0
32	57	445	32.5	Domicile	8	Males	1		0	Little fed	0	324	25.16			1	0	0	0	0	0	0	1	1	-8.87595	0
33	58	28	32.5	Domicile	4	Females	2		0	Unfed	0	295.3	26.62	1	19	0	0	0	0	0	0	0	0		-4.69196	0
33	58	315	32.5	Domicile	4	Females	2		1	Medium fed	1	427.8	25.92	1	10	1	0	0	0	0	0	0	1	1	-20.9134	0
33	58	346	32.5	Domicile	4	Fifth instars	0	Female	1	Fully fed	1	439.9	20.9			0	0	1	0	0	0	0	1	1
33	58	417	32.5	Domicile	4	Females	2		0	Unfed	0	231.5	26.8	1	7	0	0	0	0	0	0	0	0		-0.808916	1
34	60	72	34.4	Domicile	7	Females	2		0	Little fed	0	283.3	24.66	1	14	1	0	0	0	0	0	0	1	1	-4.7025	0
34	60	206	34.4	Domicile	7	Females	2		1	Medium fed	1	431.7	26.14	1	5	1	0	0	0	0	0	0	1	1	-20.1373	0
34	60	227	34.4	Domicile	7	Fifth instars	0	Male	0	Little fed	0	303	20.5			1	0	0	0	0	0	0	1	1
34	60	286	34.4	Domicile	7	Males	1		0	Little fed	0	254.5	25.36			1	0	0	0	0	0	0	1	1	-1.93607	1
34	60	311	34.4	Domicile	7	Females	2		0	Little fed	0	336.7	26.06	1	15	1	0	0	0	0	0	0	1	1	-8.17285	0
34	60	416	34.4	Domicile	7	Females	2		0	Unfed	0	197.2	26.46	0	0	0	1	0	0	0	0	0	1	1	1.10608	1
34	60	457	34.4	Domicile	7	Males	1		0	Little fed	0	272.3	24.98			0	0	1	0	0	0	0	1	1	-3.49221	0
35	62	86	32.5	Domicile	6	Females	2		0	Little fed	0	311.5	25.7	1	5	1	0	0	0	0	0	0	1	1	-6.96108	0
35	62	193	32.5	Domicile	6	Females	2		0	Little fed	0	343.2	26.94												-8.51105	0
35	62	201	32.5	Domicile	6	Females	2		0	Unfed	0	291.9	26.96	1	12	1	0	0	0	0	0	0	1	1	-4.16641	0
35	62	333	32.5	Domicile	6	Males	1		0	Little fed	0	278.4	24.02			0	1	0	0	0	0	0	1	1	-5.74251	0
35	62	367	32.5	Domicile	6	Males	1		0	Little fed	0	295.4	24.8			1	0	0	0	0	0	0	1	1	-6.46795	0
35	62	543	32.5	Domicile	6	Males	1		0	Little fed	0	262.5	23.82			1	0	0	0	0	0	0	1	1	-4.54517	0
36	68	50	34.4	Domicile	8	Fifth instars	0	Female	0	Little fed	0	315.4	19.94			1	1	0	0	0	0	0	1	0
36	68	236	34.4	Domicile	8	Fourth instars	0		0	Fully fed	1	116.4	13.74			1	0	0	0	0	0	0	1	1
36	68	255	34.4	Domicile	8	Fifth instars	0	Male	1	Medium fed	1	290.3	19.1			1	0	0	0	0	0	0	1	1
36	68	276	34.4	Domicile	8	Males	1		0	Little fed	0	232.3	23.88			1	0	0	0	0	0	0	1	1	-1.44766	1
36	68	296	34.4	Domicile	8	Fifth instars	0	Female	0	Medium fed	1	354.2	19.9			1	0	0	0	0	0	0	1	1
36	68	400	34.4	Domicile	8	Fifth instars	0	Female	0	Little fed	0	133.4	16.96			1	0	0	0	0	0	0	1	1
36	68	522	34.4	Domicile	8	Males	1		1	Little fed	0	295.7	23.94			1	0	0	0	0	0	0	1	1	-6.70679	0
37	68	51	34.4	Domicile	37	Fourth instars	0		1	Fully fed	1	172	13.76			1	0	0	0	0	0	0	1	1
37	68	58	34.4	Domicile	37	Fourth instars	0		1	Fully fed	1	123.8	12.74			1	0	0	0	0	0	0	1	1
37	68	59	34.4	Domicile	37	Males	1		0	Unfed	0	133.3	24.98			0	0	0	1	0	0	0	1	1	1.80881	1
37	68	66	34.4	Domicile	37	Fourth instars	0		0	Unfed	0	37.5	11.76			0	0	0	0	0	0	0	0
37	68	105	34.4	Domicile	37	Fourth instars	0		1	Fully fed	1	77	13.86			1	0	0	0	0	0	0	1	1
37	68	147	34.4	Domicile	37	Fourth instars	0		1	Fully fed	1	113.4	14.4			1	0	0	0	0	0	0	1	1
37	68	197	34.4	Domicile	37	Fourth instars	0	Female	0	Unfed	0	22.4	15.86			0	0	0	0	0	0	1	1	1
37	68	205	34.4	Domicile	37	Fourth instars	0		0	Medium fed	1	123.9	13.82			1	0	0	0	0	0	0	1	1
37	68	225	34.4	Domicile	37	Fourth instars	0		1	Little fed	0	55.3	22.5			1	0	0	0	0	0	0	1	1
37	68	260	34.4	Domicile	37	Fourth instars	0		0	Little fed	0	127.7	11.58			1	0	0	0	0	0	0	1	1
37	68	280	34.4	Domicile	37	Fifth instars	0	Male	0	Unfed	0	65.3	16.54			0	0	0	0	0	0	0	0
37	68	312	34.4	Domicile	37	Fourth instars	0		0	Fully fed	1	113.4	13.66			1	0	0	0	0	0	0	1	1
37	68	330	34.4	Domicile	37	Males	1		0	Unfed	0	150.5	24.14			0	0	1	1	0	0	0	1	0	1.70756	1
37	68	344	34.4	Domicile	37	Fifth instars	0	Female		Unfed	0	122.3	19.24			0	1	0	0	0	0	0	1	1
37	68	361	34.4	Domicile	37	Fourth instars	0		0	Unfed	0	23.4	11.06
37	68	376	34.4	Domicile	37	Fourth instars	0		0	Medium fed	1	111	13.82			1	0	0	0	0	0	0	1	1
37	68	377	34.4	Domicile	37	Fourth instars	0		1	Fully fed	1	122	13.28			1	0	0	0	0	0	0	1	1
37	68	392	34.4	Domicile	37	Fourth instars	0		0	Fully fed	1	93.8	13.34			1	0	0	0	0	0	0	1	1
37	68	458	34.4	Domicile	37	Fourth instars	0		0	Fully fed	1	125.5	13.34			1	0	0	0	0	0	0	1	1
37	68	508	34.4	Domicile	37	Fourth instars	0		0	Unfed	0	29.9	11.22			0	0	0	0	0	0	0	0
37	68	547	34.4	Domicile	37	Fourth instars	0		1	Little fed	0	24.4	10.68			0	0	0	0	0	1	0	1	1
37	68	553	34.4	Domicile	37	Males	1
38	69	110	34.4	Domicile	2	Fourth instars	0		0	Unfed	0	22.7	10.88
38	69	498	34.4	Domicile	2	Males	1		0	Little fed	0	309.9	23.96			1	0	0	0	0	0	0	1	1	-8.21008	0
39	70	73	34.4	Storeroom	20	Females	2		0	Little fed	0	319.7	27	0	0	0	0	1	0	0	0	0	1	1	-5.48831	0
39	70	125	34.4	Storeroom	20	Females	2		1	Fully fed	1	482.7	25.24	1	5	0	1	0	0	0	0	0	1	1	-31.7367	0
39	70	161	34.4	Storeroom	20	Fifth instars	0	Female	0	Unfed	0	76	16			0	0	1	0	0	0	0	1	1
39	70	191	34.4	Storeroom	20	Fifth instars	0	Female	1	Medium fed	1	310.7	19.72			0	1	0	0	0	0	0	1	1
39	70	241	34.4	Storeroom	20	Males	1		0	Unfed	0	291.5	25.46			0	1	0	0	0	0	0	1	1	-4.61851	0
39	70	338	34.4	Storeroom	20	Males	1		0	Little fed	0	253.8	23.64			0	1	0	0	0	0	0	1	1	-3.17526	0
39	70	466	34.4	Storeroom	20	Fourth instars	0		1	Little fed	0	35.8	10.52			0	1	0	0	0	0	0	1	1
39	70	489	34.4	Storeroom	20	Fifth instars	0	Male	0	Unfed	0	57.4	16.74			0	0	0	0	0	0	0	0
40	71	74	37.2	Domicile	7	Fourth instars	0		1	Fully fed	1	154.1	13.66			1	0	0	0	0	0	0	1	1
40	71	82	37.2	Domicile	7	Fifth instars	0	Male	1	Fully fed	1	397.1	19.88			1	0	0	0	0	0	0	1	1
40	71	112	37.2	Domicile	7	Fourth instars	0		0			26	11.16			0	1	0	0	0	0	0	1	1
40	71	169	37.2	Domicile	7	Females	2		0	Little fed	0	390.1	26.44	1	28	1	0	0	0	0	0	0	1	1	-12.4916	0
40	71	211	37.2	Domicile	7	Fourth instars	0		0	Fully fed	1	150.5	14.58			1	0	0	0	0	0	0	1	1
40	71	298	37.2	Domicile	7	Fifth instars	0	Male	0	Little fed	0	292.4	19.88			1	0	0	0	0	0	0	1	1
40	71	336	37.2	Domicile	7	Fifth instars	0	Female	1	Fully fed	1	411	19.76			1	0	0	0	0	0	0	1	1
41	71	608	37.2	Chicken coop	12	Fifth instars	0		0	Medium fed	1	394.8	20.5			0	1	0	0	0	0	0	1	1
41	71	609	37.2	Chicken coop	12	Fourth instars	0		1	Medium fed	1	99.5	13.52			0	1	0	0	0	0	0	1	1
41	71	610	37.2	Chicken coop	12	Fifth instars	0	Male	1	Medium fed	1	336.9	20.66			0	1	0	0	0	0	0	1	1
41	71	611	37.2	Chicken coop	12	Males	1		0	Little fed	0	278.7	34.68			0	1	0	0	0	0	0	1	1	1.8327	1
42	72	127	37.2	Domicile	7	Fifth instars	0	Female	0	Unfed	0	82.2	16.2			1	0	0	0	0	0	0	1	1
42	72	263	37.2	Domicile	7	Males	1		0	Little fed	0	291.3	24.68			1	0	0	0	0	0	0	1	1	-4.19822	0
42	72	284	37.2	Domicile	7	Fourth instars	0		1	Fully fed	1	163.6	14.28			1	0	0	0	0	0	0	1	1
42	72	303	37.2	Domicile	7	Females	2		0	Little fed	0	330.4	26.54	1	8	1	0	0	0	0	0	0	1	1	-5.74577	0
42	72	448	37.2	Domicile	7	Fifth instars	0	Female	0	Medium fed	1	329	20.14			1	0	0	0	0	0	0	1	1
42	72	514	37.2	Domicile	7	Males	1		0	Little fed	0	245.5	24.66			1	0	0	0	0	0	0	1	1	-0.60165	1
42	72	536	37.2	Domicile	7	Males	1		0	Little fed	0	263.3	22.9			1	0	0	0	0	0	0	1	1	-3.51926	0
43	73	38	37.2	Kitchen	33	Males	1		0	Little fed	0	269.7	25.34			0	1	0	0	0	0	0	1	1	-1.79698	1
43	73	40	37.2	Kitchen	33	Fifth instars	0	Male	0	Unfed	0	75.7	15.46			0	1	0	0	0	0	0	1	1
43	73	64	37.2	Kitchen	33	Fourth instars	0		0	Unfed	0	26.5	11.38			0	1	0	0	0	0	0	1	1
43	73	81	37.2	Kitchen	33	Males	1		0	Medium fed	1	247.4	24.76			0	1	0	0	0	0	0	1	1	-0.660845	1
43	73	107	37.2	Kitchen	33	Fifth instars	0	Male	0	Unfed	0	74.8	16.36			0	1	0	0	0	0	0	1	1
43	73	134	37.2	Kitchen	33	Females	2		0	Little fed	0	226.8	26.34	1	4	0	1	0	0	0	0	0	1	1	1.24338	1
43	73	163	37.2	Kitchen	33	Fifth instars	0		0	Unfed	0	90.1	17.02
43	73	164	37.2	Kitchen	33	Fifth instars	0	Male	0	Unfed	0	107	17.3			0	1	0	0	0	0	0	1	1
43	73	171	37.2	Kitchen	33	Females	2		1	Unfed	0	204	26.32	1	9	0	0	0	0	0	0	0	0		2.08163	1
43	73	258	37.2	Kitchen	33	Fifth instars	0	Female	0	Unfed	0	61.4	15.56			0	0	0	0	0	0	0	0
43	73	292	37.2	Kitchen	33	Fourth instars	0		0	Unfed	0	50.9	12.86			0	1	0	0	0	0	0	1	1
43	73	360	37.2	Kitchen	33	Fourth instars	0		0	Unfed	0	40.7	12.14			0	1	0	0	0	0	0	1	1
43	73	388	37.2	Kitchen	33	Males	1		0	Unfed	0	189.6	24.44			0	1	0	0	0	0	0	1	1	2.07586	1
43	73	389	37.2	Kitchen	33	Males	1		0	Little fed	0	211.8	24.64			0	1	0	0	0	0	0	1	1	1.25995	1
43	73	410	37.2	Kitchen	33	Fourth instars	0		0	Unfed	0	20.1	10.42			0	0	0	0	0	0	0	0
43	73	523	37.2	Kitchen	33	Fourth instars	0		0	Unfed	0	27	11.68			0	1	0	0	0	0	0	1	1
43	73	534	37.2	Kitchen	33	Fourth instars	0		0	Unfed	0	33.2	12.08			0	1	0	0	0	0	0	1	1
43	73	606	37.2	Kitchen	33	Females	2		0	Medium fed	1	414.4	26.2	1	13	0	1	0	0	0	0	0	1	1	-16.2457	0
43	73	625	37.2	Kitchen	33	Fourth instars	0
43	73	627	37.2	Kitchen	33	Fourth instars	0
43	73	631	37.2	Kitchen	33	Fourth instars	0
43	73	635	37.2	Kitchen	33	Fourth instars	0
43	73	636	37.2	Kitchen	33	Fourth instars	0
43	73	637	37.2	Kitchen	33	Fourth instars	0
43	73	641	37.2	Kitchen	33	Fourth instars	0
43	73	642	37.2	Kitchen	33	Fourth instars	0
43	73	643	37.2	Kitchen	33	Fourth instars	0
43	73	644	37.2	Kitchen	33	Fifth instars	0
44	73	19	37.2	Domicile	3	Males	1		0	Little fed	0	242	24.24			0	1	0	0	0	0	0	1	1	-0.647151	1
44	73	254	37.2	Domicile	3	Males	1		0	Little fed	0	214.6	23.24			0	1	0	0	0	0	0	1	1	0.468857	1
44	73	405	37.2	Domicile	3	Fifth instars	0	Male	0	Little fed	0	235.5	18.74			0	1	0	0	0	0	0	1	1
45	74	2	37.2	Pig corral	18	Males	1		0	Unfed	0	188.8	23.4												1.80294	1
45	74	6	37.2	Pig corral	18	Females	2		1	Medium fed	1	384.3	26.16	1	6	0	0	0	0	1	0	0	1	1	-12.2792	0
45	74	24	37.2	Pig corral	18	Fourth instars	0		1	Medium fed	1	118.4	13.46			0	0	0	0	0	1	0	1	1
45	74	37	37.2	Pig corral	18	Fifth instars	0	Male	1	Medium fed	1	261.6	18.72			0	0	0	0	0	1	0	1	1
45	74	132	37.2	Pig corral	18	Fifth instars	0	Male	1	Little fed	0	155.3	16.32			0	0	0	0	0	1	0	1	1
45	74	213	37.2	Pig corral	18	Fourth instars	0		1	Medium fed	1	89.4	13.26			0	0	0	0	1	0	0	1	1
45	74	235	37.2	Pig corral	18	Fourth instars	0		0	Little fed	0	67.9	13.02			0	0	0	0	1	0	0	1	1
45	74	239	37.2	Pig corral	18	Fourth instars	0		0	Little fed	0	73	12.82			0	0	0	0	0	1	0	1	1
45	74	240	37.2	Pig corral	18	Males	1		0	Little fed	0	238.1	24.52			0	0	0	0	0	1	0	1	1	-0.21711	1
45	74	275	37.2	Pig corral	18	Fifth instars	0	Male	1	Medium fed	1	285.7	18.64			0	0	0	0	0	1	0	1	1
45	74	283	37.2	Pig corral	18	Fifth instars	0	Female	1	Medium fed	1	334.4	20.22			0	0	0	0	1	0	0	1	1
45	74	294	37.2	Pig corral	18	Males	1		0	Unfed	0	243	23.84			0	0	0	0	0	1	0	1	1	-0.995215	1
45	74	349	37.2	Pig corral	18	Fifth instars	0		0	Unfed	0	77.7	16.16
45	74	382	37.2	Pig corral	18	Males	1		0	Little fed	0	277.7	24.64												-3.03503	0
45	74	409	37.2	Pig corral	18	Fourth instars	0		1	Medium fed	1	98.5	13.9			0	0	0	0	0	1	0	1	1
46	74	60	37.2	Domicile	2	Males	1			Little fed	0	234	24.46			0	0	1	0	0	0	0	1	1	-0.0014269	1
46	74	502	37.2	Domicile	2	Fifth instars	0	Female	0	Medium fed	1	284.2	18.66			1	0	0	0	0	0	0	1	1
47	75	505	37.2	Domicile	1	Males	1		0	Little fed	0	239.6	13.74			1	0	0	0	0	0	0	1	1	-22.7568	0
48	75	304	37.2	Domicile	2	Fifth instars	0	Female	0	Unfed	0	62.3	16.1			0	0	0	0	0	0	0	0
49	76	407	37.2	Domicile	3	Fourth instars	0		0	Medium fed	1	115.6	13.26			1	0	0	0	0	0	0	1	1
49	76	450	37.2	Domicile	3	Females	2		1	Medium fed	1	409.7	26.3	1	20	1	0	0	0	0	0	0	1	1	-15.3665	0
50	77	106	37.2	Domicile	2	Fourth instars	0		1	Fully fed	1	138.1	13.8			1	0	0	0	0	0	0	1	1
50	77	266	37.2	Domicile	2	Females	2		0	Medium fed	1	313.2	25.86	1	5	1	0	0	0	0	0	0	1	1	-4.91795	0
51	78	604	37.2	Domicile	2	Males	1		1	Little fed	0	277	23.9			0	0	0	0	0	0	0	0		-3.72067	0
51	78	605	37.2	Domicile	2	Males	1		0	Little fed	0	282.4	23.82			0	0	1	0	0	0	0	1	1	-4.31837	0
52	79	93	37.2	Domicile	7	Males	1		0	Little fed	0	242.8	25.04			1	0	0	0	0	0	0	1	1	-0.195853	1
52	79	152	37.2	Domicile	7	Males	1		0	Little fed	0	282.7	24.1			1	0	0	0	0	0	0	1	1	-4.03328	0
52	79	252	37.2	Domicile	7	Females	2		0	Little fed	0	357.1	26.7	1	18	1	0	0	0	0	0	0	1	1	-8.22423	0
52	79	272	37.2	Domicile	7	Males	1		0	Little fed	0	305.2	24.18			1	0	0	0	0	0	0	1	1	-6.18534	0
52	79	290	37.2	Domicile	7	Females	2		0	Little fed	0	311.7	26.78	1	13	1	0	0	0	0	0	0	1	1	-3.82974	0
52	79	299	37.2	Domicile	7	Males	1			Little fed	0	308.2	25.28			1	0	0	0	0	0	0	1	1	-5.11052	0
52	79	533	37.2	Domicile	7	Females	2		1	Fully fed	1	492.1	26.94	1	16	1	0	0	0	0	0	0	1	1	-26.4488	0
53	80	267	37.2	Domicile	1	Fifth instars	0	Male	0	Unfed	0	82.5	16.2			0	1	0	0	0	0	0	1	1
54	81	228	37.2	Domicile	1	Fifth instars	0	Female	0	Medium fed	1	335.5	20.7			1	0	0	0	0	0	0	1	1
55	82	100	37.2	Domicile	1	Fourth instars	0		0	Fully fed	1	118.2	13.06			1	0	0	0	0	0	0	1	1
56	83	16	37.2	Pig corral	8	Females	2		0	Little fed	0	376.7	26.22	1	13	0	0	0	0	0	1	0	1	1	-11.2246	0
56	83	35	37.2	Pig corral	8	Males	1		0	Medium fed	1	248.3	24.16			0	0	0	0	0	1	0	1	1	-1.13987	1
56	83	42	37.2	Pig corral	8	Females	2		0	Unfed	0	349.4	25.96	1	16	0	0	0	0	0	1	0	1	1	-8.4663	0
56	83	87	37.2	Pig corral	8	Males	1		0	Unfed	0	253.1	25.48			0	0	0	0	0	1	0	1	1	-0.56605	1
56	83	126	37.2	Pig corral	8	Females	2		0	Fully fed	1	372.7	25.36	1	32	0	0	0	0	0	1	0	1	1	-12.2991	0
56	83	271	37.2	Pig corral	8	Males	1		0	Little fed	0	283.1	24.34			0	0	0	0	0	1	0	1	1	-3.81149	0
56	83	385	37.2	Pig corral	8	Females	2		1	Fully fed	1	326.3	24.94	1	7	0	0	0	0	0	1	0	1	1	-7.41127	0
56	83	386	37.2	Pig corral	8	Males	1		1	Little fed	0	279	24.28			0	0	0	0	0	1	0	1	1	-3.50435	0
57	83	27	37.2	Chicken coop	28	Males	1		0	Little fed	0	284	24.6			0	1	0	0	0	0	0	1	1	-3.62139	0
57	83	71	37.2	Chicken coop	28	Fifth instars	0	Female	0	Little fed	0	99.3	15.9			0	1	0	0	0	0	0	1	1
57	83	96	37.2	Chicken coop	28	Females	2		1	Fully fed	1	401	34.82	1	20	0	1	0	0	0	0	0	1	1	-3.55957	0
57	83	101	37.2	Chicken coop	28	Fifth instars	0	Male	0	Unfed	0	89.4	16.84			0	1	0	0	0	0	0	1	1
57	83	104	37.2	Chicken coop	28	Males	1		0	Little fed	0	276.7	33.54			0	1	0	0	0	0	0	1	1	1.6274	1
57	83	142	37.2	Chicken coop	28	Fifth instars	0	Male	1	Medium fed	1	323.2	19.68			0	1	0	0	0	0	0	1	1
57	83	146	37.2	Chicken coop	28	Fifth instars	0	Male	0	Little fed	0	101.8	16.32			0	1	0	0	0	0	0	1	1
57	83	153	37.2	Chicken coop	28	Males	1		0	Little fed	0	283.8	26			0	1	0	0	0	0	0	1	1	-2.3169	1
57	83	233	37.2	Chicken coop	28	Fourth instars	0		0	Little fed	0	108.2	13.72			0	1	0	0	0	0	0	1	1
57	83	245	37.2	Chicken coop	28	Fifth instars	0	Female	0	Medium fed	1	385.3	20.72			0	1	0	0	0	0	0	1	1
57	83	273	37.2	Chicken coop	28	Fifth instars	0		0	Little fed	0	118.9	17.26
57	83	324	37.2	Chicken coop	28	Fifth instars	0	Male	0	Little fed	0	149.9	17.08			0	1	0	0	0	0	0	1	1
57	83	354	37.2	Chicken coop	28	Males	1		1	Little fed	0	306.1	24.66			0	1	0	0	0	0	0	1	1	-5.65479	0
57	83	412	37.2	Chicken coop	28	Fourth instars	0		0	Fully fed	1	134.3	13.82			0	1	0	0	0	0	0	1	1
57	83	439	37.2	Chicken coop	28	Fifth instars	0	Male	0	Unfed	0	82.8	15.66			0	1	0	0	0	0	0	1	1
57	83	453	37.2	Chicken coop	28	Fifth instars	0	Male	0	Little fed	0	88.6	16.34			0	1	0	0	0	0	0	1	1
57	83	484	37.2	Chicken coop	28	Males	1		1	Medium fed	1	325.3	23.96			0	1	0	0	0	0	0	1	1	-8.807	0
57	83	491	37.2	Chicken coop	28	Fifth instars	0	Male	1	Fully fed	1	401.3	20.36			0	1	0	0	0	0	0	1	1
57	83	495	37.2	Chicken coop	28	Fifth instars	0	Male	0	Fully fed	1	328.5	19.2			0	1	0	0	0	0	0	1	1
57	83	499	37.2	Chicken coop	28	Fifth instars	0	Female	0	Medium fed	1	356.1	19.98			0	1	0	0	0	0	0	1	1
57	83	520	37.2	Chicken coop	28	Fifth instars	0	Male	1	Fully fed	1	338.3	18.84			0	1	0	0	0	0	0	1	1
57	83	545	37.2	Chicken coop	28	Fifth instars	0	Female	1	Medium fed	1	337	20.04			0	1	0	0	0	0	0	1	1
57	83	645	37.2	Chicken coop	28	Males	1		0	Little fed	0	238.8	24.02			0	1	0	0	0	0	0	1	1	-0.579607	1
57	83	844		Chicken coop		Females	2							1	29	0	1	0	0	0	0	0	1	1
57	83	845		Chicken coop		Females	2							1	16	0	1	0	0	0	0	0	1	1
57	83	846		Chicken coop		Females	2							1	11	0	1	0	0	0	0	0	1	1
57	83	847		Chicken coop		Females	2							1	23	0	1	0	0	0	0	0	1	1
58	84	65	37.2	Chicken coop	18	Females	2		0	Fully fed	1	470.3	26.7	1	18	0	1	0	0	0	0	0	1	1	-23.521	0
58	84	94	37.2	Chicken coop	18	Females	2		1	Fully fed	1	419.1	25.46	1	14	0	1	0	0	0	0	0	1	1	-18.7199	0
58	84	320	37.2	Chicken coop	18	Males	1		0	Little fed	0	241.4	23.72			0	1	0	0	0	0	0	1	1	-0.96826	1
58	84	516	37.2	Chicken coop	18	Females	2		1	Fully fed	1	423.7	25.66	1	15	0	1	0	0	0	0	0	1	1	-18.922	0
58	84	544	37.2	Chicken coop	18	Females	2		0	Fully fed	1	471	26.34	1	17	0	1	0	0	0	0	0	1	1	-24.7023	0
59	85	1	37.2	Chicken coop	14	Fifth instars	0	Male	0	Little fed	0	110.9	17.22			0	1	0	0	0	0	0	1	1
59	85	90	37.2	Chicken coop	14	Fourth instars	0		0	Unfed	0	31.9	11.88			0	1	0	0	0	0	0	1	1
59	85	138	37.2	Chicken coop	14	Fifth instars	0	Female	0	Unfed	0	195.6	19.7			0	1	0	0	0	0	0	1	1
59	85	210	37.2	Chicken coop	14	Fifth instars	0	Male	0	Little fed	0	301	20.2			0	1	0	0	0	0	0	1	1
59	85	309	37.2	Chicken coop	14	Fifth instars	0	Female	0	Little fed	0	124.8	17.46			0	1	0	0	0	0	0	1	1
59	85	329	37.2	Chicken coop	14	Fifth instars	0	Male	0	Unfed	0	309.6	20.26			0	1	0	0	0	0	0	1	1
59	85	381	37.2	Chicken coop	14	Fifth instars	0	Male	0	Unfed	0	110.6	16.92			0	1	0	0	0	0	0	1	1
59	85	383	37.2	Chicken coop	14	Fifth instars	0	Male	0	Unfed	0	95.4	16.9			0	1	0	0	0	0	0	1	1
59	85	444	37.2	Chicken coop	14	Fifth instars	0	Male	0	Unfed	0	93.9	16.66			0	1	0	0	0	0	0	1	1
59	85	446	37.2	Chicken coop	14	Fifth instars	0	Male	0	Unfed	0	130.6	17.4			0	1	0	0	0	0	0	1	1
59	85	519	37.2	Chicken coop	14	Fifth instars	0	Female	0	Unfed	0	111.8	16.86			0	1	0	0	0	0	0	1	1
59	85	612	37.2	Chicken coop	14	Fifth instars	0	Male				282.5				0	1	0	0	0	0	0	1	1
60	86	136	37.2	Pig corral	13	Fourth instars	0		0	Unfed	0	26	11.58			0	0	0	0	0	1	0	1	1
60	86	179	37.2	Pig corral	13	Males	1		0	Unfed	0	225.1	24.5			0	0	0	0	0	1	0	1	1	0.531205	1
60	86	212	37.2	Pig corral	13	Females	2		0	Little fed	0	347.5	25.5	1	14	0	0	0	0	0	1	0	1	1	-8.95526	0
60	86	221	37.2	Pig corral	13	Fifth instars	0	Male	0	Medium fed	1	324.5	20.58			0	0	0	0	0	1	0	1	1
60	86	278	37.2	Pig corral	13	Females	2			Little fed	0	427.1	27.18	1	25	0	0	0	0	0	1	0	1	1	-15.8639	0
60	86	373	37.2	Pig corral	13	Males	1		0	Little fed	0	258.2	24.44			0	0	0	0	0	1	0	1	1	-1.65177	1
60	86	440	37.2	Pig corral	13	Males	1		1	Unfed	0	262	14.72			0	0	0	0	0	1	0	1	1	-24.3344	0
60	86	501	37.2	Pig corral	13	Fourth instars	0		0	Unfed	0	26.7	11.02			0	0	0	0	0	1	0	1	1
60	86	517	37.2	Pig corral	13	Fourth instars	0		0	Little fed	0	38.5	11.74			0	0	0	0	0	1	0	1	1
60	86	530	37.2	Pig corral	13	Fifth instars	0	Female	0	Little fed	0	325.1	20.52			0	0	0	0	0	1	0	1	1
60	86	549	37.2	Pig corral	13	Males	1		0	Little fed	0	276.1	24.3			0	0	0	0	0	1	0	1	1	-3.22827	0
61	63	190	34.4	Domicile	2	Females	2		1	Fully fed	1	281.8	25.84	1	8	1	0	0	0	0	0	0	1	1	-3.50169	0
61	63	461	34.4	Domicile	2	Females	2		1	Little fed	0	337	26.32	1	13	1	0	0	0	0	0	0	1	1	-7.86363	0
62	64	118	34.4	Domicile	2	Females	2		1	Little fed	0	324.6	24.9	1	7	1	0	0	0	0	0	0	1	1	-8.48619	0
62	64	414	34.4	Domicile	2	Females	2		0	Unfed	0	213.8	26.3	1	4	0	0	0	1	0	0	0	1	1	0.541349	1
63	65	13	34.4	Chicken coop	17	Females	2		1	Fully fed	1	417	26.36	1	21	0	1	0	0	0	0	0	1	1	-17.4595	0
63	65	41	34.4	Chicken coop	17	Fourth instars	0		0	Little fed	0	53.6	12.08			0	1	0	0	0	0	0	1	1
63	65	85	34.4	Chicken coop	17	Fourth instars	0		0	Fully fed	1	148.8	15.04			0	1	0	0	0	0	0	1	1
63	65	207	34.4	Chicken coop	17	Females	2		1	Fully fed	1	419.4	25.96	1	3	0	1	0	0	0	0	0	1	1	-18.7322	0
63	65	219	34.4	Chicken coop	17	Fourth instars	0		0	Medium fed	1	100.8	13.06			0	1	0	0	0	0	0	1	1
63	65	257	34.4	Chicken coop	17	Fifth instars	0	Female	0	Little fed	0	293.7	19.72			0	1	0	0	0	0	0	1	1
63	65	337	34.4	Chicken coop	17	Males	1		0	Little fed	0	204.1	22.96			0	1	0	0	0	0	0	1	1	-0.289707	1
63	65	347	34.4	Chicken coop	17	Fourth instars	0		0	Fully fed	1	129.6	14.56			0	1	0	0	0	0	0	1	1
63	65	378	34.4	Chicken coop	17	Fourth instars	0		1	Fully fed	1	120.6	13.5			0	1	0	0	0	0	0	1	1
63	65	390	34.4	Chicken coop	17	Fourth instars	0		1	Medium fed	1	91.5	13.36			0	1	0	0	0	0	0	1	1
63	65	423	34.4	Chicken coop	17	Fifth instars	0	Male	1	Fully fed	1	317.7	19.52			0	1	0	0	0	0	0	1	1
63	65	509	34.4	Chicken coop	17	Fifth instars	0	Female	0	Unfed	0	105.9	17.24			0	1	0	0	0	0	0	1	1
63	65	542	34.4	Chicken coop	17	Fifth instars	0	Female	1	Fully fed	1	413.2	20.32			0	1	0	0	0	0	0	1	1
64	66	131	34.4	Domicile	2	Fifth instars	0	Male	0	Little fed	0	157.8	16.86			1	0	0	0	0	0	0	1	1
64	66	217	34.4	Domicile	2	Males	1		1	Medium fed	1	299.7	24.04			1	0	0	0	0	0	0	1	1	-6.99401	0
65	87	33	34.4	Chicken coop	2	Fifth instars	0	Male	0	Medium fed	1	263.6	19.54			0	1	0	0	0	0	0	1	1
65	87	500	34.4	Chicken coop	2	Males	1		0	Little fed	0	281.1	23.46			0	1	0	0	0	0	0	1	1	-5.81599	0
66	1	646		Kitchen		Fifth instars	0	Female								0	1	0	0	0	0	0	1	1
66	1	647		Kitchen		Females	2							1	5	0	1	0	0	0	0	0	1	1
66	1	648		Kitchen		Males	1									0	1	0	0	0	0	0	1	1
66	1	649		Kitchen		Females	2							1	10	0	1	0	0	0	0	0	1	1
66	1	650		Kitchen		Fifth instars	0	Male								0	1	0	0	0	0	0	1	1
66	1	651		Kitchen		Fifth instars	0	Female								0	1	0	0	0	0	0	1	1
66	1	652		Kitchen		Fourth instars	0									0	0	1	0	0	0	0	1	1
66	1	653		Kitchen		Fourth instars	0									0	1	0	0	0	0	0	1	1
66	1	654		Kitchen		Fourth instars	0									0	0	1	0	0	0	0	1	1
66	1	655		Kitchen		Fourth instars	0									0	1	0	0	0	0	0	1	1
66	1	656		Kitchen		Females	2							1	11	0	1	0	0	0	0	0	1	1
66	1	657		Kitchen		Fifth instars	0	Male								0	1	0	0	0	0	0	1	1
66	1	658		Kitchen		Females	2							1	8	0	1	0	0	0	0	0	1	1
66	1	659		Kitchen		Females	2							1	10	0	1	0	0	0	0	0	1	1
67	3	660		Pig corral		Females	2							0	0	0	0	0	0	1	1	0	1	0
68	4	661		Goat corral		Fourth instars	0									0	0	0	0	1	0	0	1	1
68	4	662		Goat corral		Fifth instars	0	Female								0	0	0	0	1	0	0	1	1
69	21	663		Goat corral		Males	1									0	0	0	0	1	0	0	1	1
69	21	664		Goat corral		Males	1									0	0	0	0	1	0	0	1	1
69	21	665		Goat corral		Females	2							1	9	0	0	0	0	1	0	0	1	1
70	5	669		Pig corral		Females	2							0	0	0	0	0	0	0	1	0	1	1
70	5	670		Pig corral		Females	2							0	0	0	0	0	0	0	1	0	1	1
71	6	672		Goat corral		Fifth instars	0	Male								0	0	0	0	0	1	0	1	1
71	6	673		Goat corral		Females	2							1	8	0	0	0	0	0	1	0	1	1
71	6	674		Goat corral		Fifth instars	0	Male								0	0	0	0	0	1	0	1	1
71	6	675		Goat corral		Males	1									0	0	0	0	1	1	0	1	0
71	6	676		Goat corral		Males	1									0	0	0	0	1	0	0	1	1
71	6	677		Goat corral		Males	1									0	0	0	0	0	1	0	1	1
72	7	678		Goat corral		Females	2							1	13	0	0	0	0	1	1	0	1	0
72	7	679		Goat corral		Females	2							0	0	0	0	0	0	1	0	0	1	1
72	7	680		Goat corral		Females	2							1	20	0	0	0	0	0	1	0	1	1
72	7	681		Goat corral		Males	1									0	0	0	0	1	0	0	1	1
72	7	682		Goat corral		Males	1									0	0	0	0	1	0	0	1	1
72	7	683		Goat corral		Fifth instars	0	Female								0	0	0	0	1	0	0	1	1
72	7	684		Goat corral		Fifth instars	0	Male								0	0	0	0	1	0	0	1	1
72	7	685		Goat corral		Fourth instars	0									0	0	0	0	0	1	0	1	1
72	7	686		Goat corral		Fourth instars	0									0	0	0	0	0	1	0	1	1
72	7	687		Goat corral		Fourth instars	0									0	0	0	0	1	1	0	1	0
72	7	688		Goat corral		Fourth instars	0									0	0	0	0	0	1	0	1	1
72	7	689		Goat corral		Females	2							1	6	0	0	0	0	0	1	0	1	1
72	7	690		Goat corral		Females	2							0	0	0	0	0	1	0	0	0	1	1
72	7	691		Goat corral		Females	2							1	6	0	0	0	0	0	1	0	1	1
72	7	692		Goat corral		Females	2							0	0	0	0	0	0	1	0	0	1	1
72	7	693		Goat corral		Females	2							1	4	0	0	0	0	1	0	0	1	1
72	7	694		Goat corral		Females	2							1	15	0	0	0	0	0	1	0	1	1
72	7	695		Goat corral		Females	2							0	0	0	0	0	0	1	0	0	1	1
72	7	696		Goat corral		Females	2							1	7	0	0	0	0	0	1	0	1	1
72	7	697		Goat corral		Females	2							1	62	0	0	0	0	1	0	0	1	1
72	7	698		Goat corral		Females	2							1	15	0	0	0	0	1	0	0	1	1
72	7	699		Goat corral		Females	2							0	0	0	0	0	0	1	0	0	1	1
73	8	700		Kitchen		Females	2							0	0	0	0	0	0	0	0	0	0
74	9	702		Chicken coop		Females	2							1	10	0	1	0	0	0	0	0	1	1
74	9	703		Chicken coop		Females	2							0	0	0	1	0	0	0	0	0	1	1
74	9	704		Chicken coop		Females	2							0	0	0	1	0	0	0	0	0	1	1
75	10	705		Goat corral		Fourth instars	0									0	0	0	0	1	0	0	1	1
76	11	711		Goat corral		Females	2							1	9	0	0	0	0	1	1	0	1	0
77	16	712		Goat corral		Females	2							1	8	0	0	0	0	1	0	0	1	1
78	17	713		Goat corral		Females	2							1	8	0	0	0	1	0	0	0	1	1
78	17	714		Goat corral		Females	2							0	0	0	0	0	0	1	0	0	1	1
78	17	715		Goat corral		Fifth instars	0	Male								1	0	0	0	0	0	0	1	1
79	18	719		Pig corral		Females	2							1	10	0	0	0	0	1	0	0	1	1
80	22	720		Goat corral		Males	1									0	0	0	0	1	0	0	1	1
80	22	722		Goat corral		Males	1									0	0	0	0	1	0	0	1	1
80	22	723		Goat corral		Females	2							1	3	0	0	0	0	1	0	0	1	1
80	22	724		Goat corral		Females	2							1	8	0	0	0	0	1	0	0	1	1
80	22	725		Goat corral		Females	2							1	4	0	0	0	0	1	0	0	1	1
80	22	726		Goat corral		Males	1									0	0	0	0	1	0	0	1	1
80	22	727		Goat corral		Females	2							1	4	0	0	0	0	1	0	0	1	1
80	22	728		Goat corral		Fifth instars	0	Female								0	0	0	0	1	0	0	1	1
80	22	729		Goat corral		Fifth instars	0	Male								0	0	0	0	1	0	0	1	1
81	34	730		Goat corral		Females	2							1	3	0	0	0	0	1	0	0	1	1
81	34	731		Goat corral		Females	2							1	11	0	0	0	0	1	0	0	1	1
81	34	732		Goat corral		Fifth instars	0	Male								0	0	0	0	1	0	0	1	1
81	34	733		Goat corral		Fifth instars	0	Male								0	0	0	0	1	0	0	1	1
81	34	734		Goat corral		Fifth instars	0	Male								0	0	0	0	1	0	0	1	1
82	35	735		Goat corral		Fifth instars	0	Female								0	0	0	0	1	0	0	1	1
82	35	736		Goat corral		Females	2							0	0	0	0	0	0	1	0	0	1	1
82	35	737		Goat corral		Fourth instars	0									0	0	0	0	0	0	0	0
83	23	738		Goat corral		Males	1									0	0	0	0	1	0	0	1	1
83	23	739		Goat corral		Males	1									0	0	0	0	1	0	0	1	1
83	23	740		Goat corral		Fourth instars	0									0	0	0	0	1	0	0	1	1
83	23	741		Goat corral		Fourth instars	0									0	0	0	0	1	0	0	1	1
83	23	742		Goat corral		Males	1									0	0	0	0	1	0	0	1	1
84	24	743		Pig corral		Fifth instars	0	Male								0	0	0	0	0	1	0	1	1
84	24	744		Pig corral		Males	1									0	0	0	0	0	1	0	1	1
85	26	747		Goat corral		Females	2							0	0	0	0	0	0	1	0	0	1	1
86	27	748		Pig corral		Males	1									0	0	0	0	0	1	0	1	1
86	27	749		Pig corral		Fifth instars	0	Male								0	0	0	0	0	1	0	1	1
86	27	750		Pig corral		Fifth instars	0	Female								0	0	0	0	0	1	0	1	1
86	27	751		Pig corral		Fifth instars	0	Male								0	0	0	0	0	1	0	1	1
86	27	752		Pig corral		Females	2							0	0	0	0	0	0	0	1	0	1	1
87	30	753		Pig corral		Females	2							0	0	0	0	0	0	0	1	0	1	1
87	30	754		Goat corral		Fourth instars	0									0	1	0	0	1	0	0	1	0
88	31	755		Goat corral		Fourth instars	0									0	0	0	0	1	0	0	1	1
88	31	756		Goat corral		Males	1									0	0	0	0	1	0	0	1	1
88	31	757		Goat corral		Fourth instars	0									0	0	0	0	1	0	0	1	1
88	31	758		Goat corral		Fourth instars	0									0	0	0	0	1	0	0	1	1
88	31	759		Goat corral		Males	1									0	0	0	0	1	0	0	1	1
89	36	762		Storeroom		Females	2							1	3	0	1	0	0	0	0	0	1	1
89	36	763		Storeroom		Females	2							1	12	0	1	0	0	0	0	0	1	1
89	36	764		Storeroom		Females	2							1	8	0	1	0	0	0	0	0	1	1
90	41	765		Pig corral		Females	2							0	0	0	0	0	1	0	0	0	1	1
90	41	766		Pig corral		Females	2							0	0	0	0	0	1	0	0	0	1	1
90	41	767		Pig corral		Females	2							0	0	0	0	0	0	0	0	0	0
91	42	768		Granary		Females	2							0	0	0	0	0	1	0	0	0	1	1
92	43	769		Storeroom		Females	2							1	8	0	1	0	0	0	0	0	1	1
92	43	770		Storeroom		Females	2							1	6	0	0	0	1	0	0	0	1	1
92	43	771		Storeroom		Females	2							1	7	0	0	1	0	0	0	0	1	1
93	37	772		Goat corral		Females	2							0	0	0	1	1	0	0	0	0	1	0
93	37	773		Goat corral		Males	1									1	1	0	0	1	0	0	1	0
93	37	774		Goat corral		Fifth instars	0	Female								0	1	0	0	0	0	0	1	1
93	37	775		Goat corral		Males	1									0	1	0	0	0	0	0	1	1
93	37	776		Goat corral		Fifth instars	0	Female								0	1	0	0	0	0	0	1	1
94	44	777		Granary		Males	1									0	0	0	0	0	1	0	1	1
94	44	778		Granary		Males	1									0	1	0	0	0	0	0	1	1
94	44	779		Granary		Males	1									0	1	0	0	0	0	0	1	1
94	44	780		Granary		Females	2							0	0	0	0	0	0	0	0	0	0
94	44	781		Granary		Fifth instars	0	Female								0	0	0	0	0	0		0
94	44	782		Granary		Fifth instars	0	Female								0	0	0	0	0	1	0	1	1
94	44	783		Granary		Fourth instars	0									0	0	0	1	0	0	0	1	1
94	44	784		Granary		Fourth instars	0									0	0	0	1	0	0	0	1	1
95	49	785		Goat corral		Fifth instars	0	Female								0	0	0	0	1	0	0	1	1
95	49	786		Goat corral		Fifth instars	0	Female								0	0	0	0	1	0	0	1	1
96	51	788		Kitchen		Females	2							1	33	0	0	0	0	0	1	0	1	1
97	52	789		Kitchen		Females	2							1	4	0	1	0	0	0	0	0	1	1
97	52	790		Kitchen		Males	1									0	1	0	0	0	0	0	1	1
97	52	791		Kitchen		Females	2							1	14	0	1	0	0	0	1	0	1	0
97	52	792		Kitchen		Females	2							0	0	0	1	0	0	0	0	0	1	1
97	52	793		Kitchen		Females	2							1	14	0	1	0	0	0	0	0	1	1
97	52	794		Kitchen		Males	1									0	1	0	0	0	0	0	1	1
97	52	795		Kitchen		Females	2							1	22	0	1	0	0	0	0	0	1	1
97	52	796		Kitchen		Females	2							1	3	0	0	0	0	0	0	0	0
97	52	797		Kitchen		Fifth instars	0	Female								0	1	0	0	0	0	0	1	1
97	52	798		Kitchen		Females	2							1	4	0	1	0	0	0	0	0	1	1
97	52	799		Kitchen		Females	2							1	21	0	1	0	0	0	0	0	1	1
97	52	800		Kitchen		Fifth instars	0	Male								0	1	0	0	0	0	0	1	1
97	52	801		Kitchen		Fifth instars	0	Female								0	1	0	0	0	0	0	1	1
97	52	802		Kitchen		Fifth instars	0	Male								0	1	0	0	0	0	0	1	1
97	52	803		Kitchen		Fifth instars	0	Female								0	1	0	0	0	0	0	1	1
97	52	804		Kitchen		Females	2							1	27	0	1	0	0	0	0	0	1	1
97	52	805		Kitchen		Females	2							1	19	0	1	0	0	0	0	0	1	1
97	52	806		Kitchen		Females	2							1	28	0	1	0	0	0	0	0	1	1
97	52	807		Kitchen		Females	2							1	1	0	1	0	0	0	0	0	1	1
98	54	808		Pig corral		Females	2							0	0	0	0	0	0	0	0	0	0
98	54	809		Pig corral		Males	1									0	0	0	0	0	0	0	0
98	54	810		Pig corral		Males	1									0	0	0	1	0	0	0	1	1
99	55	811		Kitchen		Males	1									0	1	0	0	0	0	0	1	1
100	59	812		Kitchen		Females	2							1	13	0	1	0	0	0	0	0	1	1
100	59	813		Kitchen		Males	1									0	1	0	0	0	0	0	1	1
100	59	814		Kitchen		Fifth instars	0	Female								0	1	0	0	0	0	0	1	1
100	59	815		Kitchen		Fourth instars	0									0	1	0	0	0	0	0	1	1
100	59	816		Kitchen		Fourth instars	0									0	1	0	0	0	0	0	1	1
101	67	817		Pig corral		Females	2							1	24	0	0	0	0	0	1	0	1	1
101	67	818		Pig corral		Males	1									0	0	0	0	0	1	0	1	1
101	67	819		Pig corral		Males	1									0	0	0	0	0	1	0	1	1
101	67	820		Chicken coop		Females	2							1	6	0	1	0	0	0	0	0	1	1
101	67	821		Chicken coop		Females	2							1	27	0	1	0	0	0	0	0	1	1
101	67	822		Chicken coop		Females	2							1	22	0	1	0	0	0	0	0	1	1
101	67	823		Chicken coop		Females	2							1	20	0	1	0	0	0	0	0	1	1
101	67	824		Pig corral		Females	2							1	1	0	0	0	0	0	1	0	1	1
101	67	825		Pig corral		Females	2							1	25	0	0	0	0	0	1	0	1	1
101	67	826		Pig corral		Females	2							0	0	0	0	0	1	0	0	0	1	1
101	67	827		Pig corral		Females	2							1	16	0	0	0	0	0	1	0	1	1
101	67	828		Pig corral		Females	2							1	15	0	0	0	0	0	1	0	1	1
101	67	829		Pig corral		Females	2							1	13	0	0	0	0	0	1	0	1	1
101	67	830		Pig corral		Females	2							1	10	0	0	0	0	0	1	0	1	1
101	67	831		Pig corral		Females	2							1	15	0	0	0	0	0	1	0	1	1
102	68	832		Goat corral		Males	1									0	0	0	0	0	0	0	0
103	69	833		Pig corral		Females	2							1	21	0	0	0	0	0	1	0	1	1
103	69	834		Pig corral		Females	2							1	17	0	0	0	1	0	0	0	1	1
104	69	835		Pig corral		Fourth instars	0									0	0	0	0	0	1	0	1	1
105	71	839		Pig corral		Females	2							1	6	0	0	0	0	0	0	0	0
106	73	840		Pig corral		Females	2							1	9	0	0	0	0	0	1	0	1	1
107	74	841		Granary		Fifth instars	0	Male								0	0	0	0	0	0	1	1	1
108	77	842		Pig corral		Fourth instars	0									0	0	0	0	1	0	0	1	1
108	77	843		Pig corral		Fourth instars	0									0	0	0	0	1	0	0	1	1
109	69	836		Storeroom		Females	2							1	7	0	0	0	0	0	0	0	0
109	69	837		Storeroom		Females	2							1	9	0	1	0	0	0	0	0	1	1
109	69	838		Storeroom		Females	2							1	8	0	0	0	0	0	0	0	0
110	84	848		Storeroom		Females	2							0	0	0	0	0	0	0	0	0	0
111	61	849		Pig corral		Females	2							1	24	0	0	0	0	0	1	0	1	1
112	21	666		Storeroom		Females	2							1	9	0	1	0	0	0	0	0	1	1
112	21	667		Storeroom		Females	2							1	7	0	1	0	0	0	0	0	1	1
112	21	668		Storeroom		Females	2							0	0	0	1	0	0	0	0	0	1	1
113	5	671		Storeroom		Females	2							1	4	0	1	0	0	0	0	0	1	1
114	9	701		Storeroom		Females	2							1	26	0	1	0	0	0	0	0	1	1
115	10	706		Kitchen		Males	1									0	1	0	0	0	0	0	1	1
115	10	707		Kitchen		Fifth instars	0	Female								0	1	0	0	0	0	0	1	1
115	10	708		Kitchen		Males	1									0	1	0	0	0	0	0	1	1
115	10	709		Kitchen		Males	1									0	1	0	0	0	0	0	1	1
116	10	710		Chicken coop		Females	2							1	6	0	0	0	0	0	0	0	0
117	17	716		Chicken coop		Females	2							1	9	0	1	0	0	0	0	0	1	1
117	17	717		Chicken coop		Females	2							1	3	0	1	0	0	0	0	0	1	1
117	17	718		Chicken coop		Females	2							1	22	0	1	0	0	0	0	0	1	1
118	22	721		Storeroom		Females	2							1	16	0	1	0	0	0	0	0	1	1
119	24	745		Storeroom		Females	2							1	17	0	1	0	0	0	0	0	1	1
119	24	746		Storeroom		Females	2							1	8	0	1	0	0	0	0	0	1	1
120	31	760		Storeroom		Females	2							1	16	0	1	0	0	0	0	0	1	1
120	31	761		Storeroom		Females	2							1	7	1	0	0	0	0	0	0	1	1
121	49	787		Chicken coop		Females	2							1	17	0	1	0	0	1	0	0	1	0
